# Supplementary material for: Quantifying economic resilience from input–output susceptibility to improve predictions of economic growth and recovery
Source: Nat Commun. 2019 Apr 11;10:1677. doi: 10.1038/s41467-019-09357-w (PMC6459978; doi:10.1038/s41467-019-09357-w)
Supplement: Supplementary file 3 — Source Data [file 41467_2019_9357_MOESM3_ESM.xlsx]

## Sheet: Figure 1
	0	0.1	0.2	0.3	0.4	0.5	0.6	0.7	0.8	0.9	1	1.1	1.2	1.3	1.4	1.5	1.6	1.7	1.8	1.9	2	2.1	2.2	2.3	2.4	2.5	2.6	2.7	2.8	2.9	3	3.1	3.2	3.3	3.4	3.5	3.6	3.7	3.8	3.9	4	4.1	4.2	4.3	4.4	4.5	4.6	4.7	4.8
'Crop and animal production, hunting and related service activities'	-1	-0.930499	-0.865621	-0.806254	-0.750619	-0.700604	-0.653622	-0.609427	-0.56654	-0.528353	-0.492776	-0.460565	-0.430071	-0.399466	-0.371062	-0.343944	-0.320943	-0.296669	-0.274469	-0.255122	-0.236138	-0.219392	-0.20312	-0.190065	-0.178272	-0.167393	-0.154997	-0.143021	-0.134027	-0.125102	-0.117537	-0.111379	-0.106194	-0.101611	-0.0958117	-0.0897239	-0.0859915	-0.0812094	-0.075966	-0.0702643	-0.064304	-0.0592524	-0.0556965	-0.0514841	-0.0468373	-0.0429238	-0.0365573	-0.0285073	-0.0204234
'Forestry and logging'	-1	-0.908894	-0.827723	-0.753178	-0.685664	-0.62342	-0.565624	-0.512903	-0.464977	-0.420241	-0.379899	-0.343813	-0.309385	-0.278635	-0.251787	-0.22778	-0.208086	-0.191908	-0.176282	-0.161507	-0.147456	-0.134774	-0.123227	-0.11074	-0.100266	-0.0926582	-0.0861851	-0.0790483	-0.0721305	-0.066276	-0.059567	-0.0547471	-0.0485582	-0.0426854	-0.0358483	-0.0278667	-0.0221484	-0.0162606	-0.012456	-0.00831487	-0.0080905	-0.00752018	-0.0080575	-0.0101512	-0.0105337	-0.010413	-0.0135505	-0.0167333	-0.0175564
'Fishing and aquaculture'	-1	-0.891811	-0.791248	-0.701117	-0.620371	-0.547232	-0.482485	-0.424993	-0.37425	-0.327475	-0.286868	-0.251579	-0.220351	-0.192121	-0.166537	-0.142401	-0.119645	-0.0996492	-0.0847965	-0.0726644	-0.0619135	-0.0520875	-0.041637	-0.0325228	-0.0220494	-0.0126831	-0.00540609	0.00167779	0.00663007	0.011875	0.0163755	0.0204495	0.0260176	0.0320399	0.0369825	0.041469	0.0453612	0.0495556	0.0518299	0.054749	0.0560505	0.0595722	0.0609927	0.0633823	0.0671699	0.068581	0.0692846	0.0709551	0.0711037
'Mining and quarrying'	-1	-1.00608	-1.00984	-1.01256	-1.01361	-1.01375	-1.01126	-1.00406	-0.992875	-0.979529	-0.96628	-0.952817	-0.93786	-0.921321	-0.903317	-0.884366	-0.863851	-0.844876	-0.825101	-0.80425	-0.780447	-0.754029	-0.727666	-0.701041	-0.674753	-0.646459	-0.618928	-0.589311	-0.563607	-0.53989	-0.51874	-0.497936	-0.478501	-0.460638	-0.442656	-0.425684	-0.410033	-0.395081	-0.380598	-0.365393	-0.352607	-0.340737	-0.327218	-0.313043	-0.297945	-0.28297	-0.264598	-0.248225	-0.232753
'Manufacture of food products, beverages and tobacco products'	-1	-0.927145	-0.860386	-0.800153	-0.743502	-0.689414	-0.639165	-0.592077	-0.549429	-0.509435	-0.473006	-0.437386	-0.403427	-0.372863	-0.343105	-0.31659	-0.290943	-0.268809	-0.248485	-0.230405	-0.215079	-0.201492	-0.190466	-0.179098	-0.167175	-0.155504	-0.142971	-0.133855	-0.122483	-0.112495	-0.102569	-0.091711	-0.0804654	-0.0689507	-0.0573519	-0.0485449	-0.0411587	-0.0382052	-0.0347588	-0.0327308	-0.0322385	-0.0288709	-0.0269377	-0.0246838	-0.020736	-0.0152571	-0.0104472	-0.00871156	-0.00660024
'Manufacture of textiles, wearing apparel and leather products'	-1	-0.90165	-0.810892	-0.727826	-0.654953	-0.589116	-0.530321	-0.474947	-0.424775	-0.380157	-0.34171	-0.30744	-0.274716	-0.243814	-0.214543	-0.187881	-0.164742	-0.144962	-0.125499	-0.108346	-0.0910626	-0.0758173	-0.0627497	-0.0504786	-0.0380661	-0.0280837	-0.0197208	-0.012827	-0.00629231	0.000546605	0.00837783	0.0130395	0.0197723	0.025762	0.0326376	0.0396754	0.0474133	0.0564315	0.0620664	0.0663371	0.0696069	0.0728479	0.0756135	0.0775369	0.0797124	0.0783158	0.0775908	0.078347	0.0802339
'Manufacture of wood and of products of wood and cork, except furniture; manufacture of articles of straw and plaiting materials'	-1	-0.926288	-0.857293	-0.794118	-0.735909	-0.68184	-0.631187	-0.583938	-0.539298	-0.498766	-0.460093	-0.423927	-0.390516	-0.362558	-0.334983	-0.311487	-0.29137	-0.269951	-0.251462	-0.236305	-0.221479	-0.207187	-0.193595	-0.182327	-0.172462	-0.163247	-0.154355	-0.145552	-0.137769	-0.128355	-0.121044	-0.112081	-0.104796	-0.0983404	-0.0914526	-0.08627	-0.0825443	-0.0792878	-0.077779	-0.0750159	-0.0698141	-0.0663394	-0.0638154	-0.0623881	-0.0622025	-0.061633	-0.0625809	-0.0634146	-0.0643672
'Manufacture of paper and paper products'	-1	-0.932178	-0.869431	-0.812606	-0.760721	-0.711003	-0.662041	-0.616179	-0.576045	-0.537731	-0.502417	-0.470778	-0.443471	-0.418818	-0.395828	-0.373591	-0.350659	-0.328935	-0.309749	-0.291541	-0.271958	-0.252545	-0.233444	-0.214669	-0.198953	-0.184636	-0.171638	-0.161277	-0.149279	-0.13886	-0.129137	-0.118506	-0.109638	-0.101574	-0.0935114	-0.0871672	-0.0813849	-0.0762229	-0.0703623	-0.0648424	-0.0593071	-0.0546873	-0.0513131	-0.0467803	-0.0433538	-0.0396271	-0.034819	-0.0317577	-0.0272548
'Printing and reproduction of recorded media'	-1	-0.903327	-0.817156	-0.738831	-0.668686	-0.603071	-0.543588	-0.489408	-0.440821	-0.394803	-0.354641	-0.318645	-0.284105	-0.250968	-0.220641	-0.195633	-0.173103	-0.153028	-0.13501	-0.117453	-0.0995258	-0.0846154	-0.0695899	-0.0565524	-0.0436924	-0.0336365	-0.0254995	-0.0189937	-0.0131252	-0.00665679	-0.00237259	0.00355365	0.00548075	0.00750016	0.0109167	0.0122377	0.0132717	0.01409	0.0152566	0.0161605	0.0176303	0.0186892	0.0208492	0.0204899	0.0208099	0.0207106	0.0230712	0.025791	0.0300533
'Manufacture of coke and refined petroleum products '	-1	-1.03571	-1.05383	-1.06141	-1.05913	-1.04828	-1.03074	-1.01163	-0.988937	-0.962573	-0.933437	-0.901726	-0.869945	-0.83752	-0.802164	-0.769386	-0.735267	-0.701275	-0.670619	-0.639835	-0.612121	-0.585932	-0.560226	-0.534594	-0.509918	-0.48523	-0.460346	-0.436254	-0.413138	-0.391334	-0.371326	-0.349889	-0.329962	-0.310409	-0.293254	-0.276178	-0.258997	-0.241348	-0.223939	-0.207549	-0.19136	-0.177212	-0.165178	-0.154306	-0.146472	-0.138004	-0.132218	-0.125123	-0.115334
'Manufacture of chemicals and chemical products '	-1	-0.978352	-0.95676	-0.932715	-0.91079	-0.888015	-0.862628	-0.837639	-0.813785	-0.788025	-0.760984	-0.733747	-0.70656	-0.679283	-0.650583	-0.622472	-0.593937	-0.566147	-0.53856	-0.511435	-0.485286	-0.461129	-0.438231	-0.41648	-0.396842	-0.377837	-0.35955	-0.34009	-0.321846	-0.303561	-0.285782	-0.267793	-0.249152	-0.232323	-0.216285	-0.201618	-0.188685	-0.178229	-0.168756	-0.159525	-0.152963	-0.144984	-0.139888	-0.135968	-0.134948	-0.130435	-0.126192	-0.123152	-0.117436
'Manufacture of basic pharmaceutical products and pharmaceutical preparations'	-1	-0.928052	-0.861659	-0.799776	-0.740882	-0.687811	-0.640804	-0.597191	-0.557859	-0.522113	-0.488297	-0.459628	-0.431574	-0.404725	-0.381741	-0.357798	-0.337663	-0.318005	-0.297154	-0.280337	-0.264463	-0.248412	-0.231743	-0.214516	-0.19867	-0.185677	-0.172749	-0.160197	-0.149273	-0.139129	-0.129522	-0.123821	-0.119184	-0.114694	-0.110421	-0.104789	-0.0979257	-0.0902362	-0.0828156	-0.0741709	-0.0658116	-0.0575924	-0.0477938	-0.0388808	-0.0287701	-0.0188034	-0.00931138	-0.00160941	0.00623674
'Manufacture of rubber and plastic products'	-1	-0.935801	-0.876746	-0.818981	-0.76243	-0.709627	-0.661092	-0.616653	-0.573758	-0.533568	-0.494706	-0.458818	-0.424906	-0.393691	-0.365959	-0.341915	-0.318855	-0.297032	-0.27711	-0.258722	-0.243752	-0.229921	-0.218698	-0.207405	-0.195595	-0.182597	-0.165356	-0.149429	-0.135198	-0.123018	-0.109399	-0.0995403	-0.089283	-0.0792582	-0.0692233	-0.0583595	-0.0487534	-0.0396818	-0.0324608	-0.0258568	-0.0205678	-0.0161206	-0.0106701	-0.00597724	-0.00162144	0.00353678	0.00850937	0.0138981	0.017694
'Manufacture of other non-metallic mineral products'	-1	-0.922501	-0.850794	-0.784254	-0.722474	-0.666675	-0.613107	-0.561664	-0.515549	-0.471797	-0.43086	-0.391272	-0.353147	-0.316651	-0.284687	-0.252316	-0.22256	-0.194189	-0.167681	-0.143619	-0.119794	-0.0966745	-0.07673	-0.0581484	-0.0421366	-0.0264855	-0.0135268	-0.00310091	0.00660949	0.0150001	0.0236374	0.0288541	0.0331679	0.0340444	0.0340491	0.0342067	0.0347759	0.0342652	0.0353137	0.0373686	0.0393924	0.0414091	0.0433841	0.0469708	0.0507304	0.0529831	0.0568629	0.0598399	0.0608985
'Manufacture of basic metals'	-1	-0.994743	-0.987231	-0.979688	-0.969965	-0.958838	-0.946379	-0.933476	-0.918922	-0.904624	-0.887591	-0.866559	-0.844243	-0.821205	-0.798827	-0.776776	-0.754919	-0.732168	-0.710424	-0.687861	-0.663858	-0.64099	-0.618768	-0.595723	-0.571855	-0.547522	-0.523457	-0.502865	-0.483001	-0.464337	-0.444715	-0.42459	-0.402822	-0.382807	-0.362834	-0.344374	-0.325706	-0.308413	-0.292589	-0.27839	-0.265345	-0.252735	-0.239361	-0.226958	-0.215053	-0.202483	-0.190591	-0.181237	-0.171482
'Manufacture of fabricated metal products, except machinery and equipment'	-1	-1.03692	-1.06127	-1.07566	-1.08049	-1.07594	-1.06459	-1.048	-1.02625	-1.00254	-0.973851	-0.943124	-0.911965	-0.880007	-0.849899	-0.818656	-0.784495	-0.752238	-0.719443	-0.688058	-0.656041	-0.625949	-0.596499	-0.569522	-0.543196	-0.517725	-0.492985	-0.467692	-0.442728	-0.417463	-0.394067	-0.372342	-0.352541	-0.333085	-0.31619	-0.298578	-0.28174	-0.264103	-0.248515	-0.233431	-0.218677	-0.20532	-0.193967	-0.182932	-0.172902	-0.165678	-0.159269	-0.152485	-0.146147
'Manufacture of computer, electronic and optical products'	-1	-0.939397	-0.883686	-0.830412	-0.782813	-0.741274	-0.700729	-0.66426	-0.629084	-0.596977	-0.568262	-0.542298	-0.517148	-0.492257	-0.468622	-0.447353	-0.426832	-0.40518	-0.38417	-0.364872	-0.348102	-0.329981	-0.312022	-0.294793	-0.279275	-0.266455	-0.251301	-0.236881	-0.223212	-0.21099	-0.198724	-0.185911	-0.173089	-0.162708	-0.153642	-0.145272	-0.136417	-0.128022	-0.119479	-0.111041	-0.103017	-0.0969916	-0.0934994	-0.0900297	-0.0873883	-0.0849423	-0.0810428	-0.0760555	-0.0703871
'Manufacture of electrical equipment'	-1	-0.911552	-0.829399	-0.753945	-0.686377	-0.622858	-0.562105	-0.505755	-0.455963	-0.407232	-0.364625	-0.327435	-0.294816	-0.26826	-0.241555	-0.216538	-0.194094	-0.173171	-0.154653	-0.137545	-0.120522	-0.102079	-0.0857914	-0.072124	-0.0577662	-0.0471879	-0.0399775	-0.0318065	-0.0247785	-0.0166966	-0.00868726	-6.77311e-05	0.00881339	0.0184423	0.0267684	0.0331089	0.038429	0.0397353	0.0407779	0.0405684	0.0439031	0.0472359	0.0503126	0.0513776	0.0549774	0.0583386	0.0625438	0.0679874	0.0735203
'Manufacture of machinery and equipment n.e.c.'	-1	-0.886096	-0.78296	-0.690013	-0.607621	-0.533236	-0.465806	-0.405681	-0.350444	-0.301389	-0.258489	-0.21899	-0.183482	-0.150989	-0.119597	-0.0918283	-0.069445	-0.0478046	-0.0275455	-0.00850285	0.0067133	0.0199642	0.0327261	0.0424838	0.0503825	0.0562611	0.0599632	0.0651223	0.0695197	0.0740549	0.0761715	0.0779491	0.0792217	0.0786172	0.0759419	0.0741285	0.07314	0.0735403	0.072557	0.071302	0.0699229	0.0690142	0.0651768	0.0600118	0.0559157	0.0538512	0.0513733	0.0481077	0.0431537
'Manufacture of motor vehicles, trailers and semi-trailers'	-1	-0.919467	-0.844831	-0.777734	-0.714497	-0.65614	-0.601071	-0.550025	-0.502982	-0.460785	-0.419662	-0.384023	-0.351	-0.319565	-0.289939	-0.263177	-0.239328	-0.217813	-0.199242	-0.181227	-0.163322	-0.147341	-0.132007	-0.117198	-0.104587	-0.0934649	-0.0835931	-0.0763356	-0.0696526	-0.0639469	-0.0587101	-0.0538827	-0.0486902	-0.0424702	-0.0363984	-0.032649	-0.0293274	-0.0267832	-0.0235395	-0.021571	-0.0209214	-0.0208263	-0.0205294	-0.0196042	-0.0178327	-0.0152274	-0.0111918	-0.00711739	-0.00409819
'Manufacture of other transport equipment'	-1	-0.890779	-0.79306	-0.70403	-0.622777	-0.547467	-0.479244	-0.415334	-0.35962	-0.310125	-0.263293	-0.22083	-0.184561	-0.152353	-0.123598	-0.0975891	-0.0763835	-0.059795	-0.0471318	-0.0335514	-0.0197798	-0.00630439	0.00183664	0.00950252	0.0143134	0.0190255	0.0215176	0.0232264	0.0235527	0.0227472	0.0219023	0.0232824	0.0254647	0.0273388	0.0289384	0.030709	0.0302789	0.0292677	0.0299866	0.0309186	0.0319851	0.0346331	0.0362305	0.0380943	0.0390788	0.0416043	0.0449935	0.0466516	0.0493697
'Manufacture of furniture; other manufacturing'	-1	-0.88356	-0.778971	-0.683437	-0.596423	-0.517851	-0.447685	-0.382889	-0.32631	-0.276818	-0.232776	-0.196024	-0.162373	-0.133233	-0.105184	-0.0814987	-0.0596642	-0.0397738	-0.0226895	-0.00552604	0.0107451	0.0252647	0.0383531	0.0517907	0.0599585	0.0671509	0.0739132	0.0813334	0.086283	0.0906176	0.0897613	0.0880712	0.0863236	0.0863088	0.0882908	0.0914848	0.0944425	0.0991284	0.103117	0.105664	0.108257	0.111842	0.114411	0.117197	0.118255	0.119526	0.119154	0.119518	0.117259
'Repair and installation of machinery and equipment'	-1	-0.882107	-0.776653	-0.68183	-0.597296	-0.521289	-0.45092	-0.388689	-0.334846	-0.285102	-0.240272	-0.201004	-0.164238	-0.134241	-0.106288	-0.0819261	-0.0606802	-0.0405516	-0.0248567	-0.00980813	0.00288773	0.0146106	0.0235286	0.0301738	0.0379988	0.0452951	0.0479837	0.0525189	0.0562594	0.0565446	0.0548079	0.0535202	0.051475	0.0501075	0.0488309	0.0473637	0.0460094	0.0448262	0.0451503	0.0469197	0.0472353	0.0478704	0.0483285	0.0449574	0.0438573	0.0428974	0.0438951	0.0476039	0.0498448
'Electricity, gas, steam and air conditioning supply'	-1	-0.951748	-0.906617	-0.863185	-0.821854	-0.783822	-0.747489	-0.711883	-0.676058	-0.641651	-0.611284	-0.583149	-0.555435	-0.530629	-0.505324	-0.482178	-0.46146	-0.441406	-0.422357	-0.40307	-0.385481	-0.370016	-0.354114	-0.339518	-0.324675	-0.310637	-0.296436	-0.282838	-0.266379	-0.248819	-0.234754	-0.222719	-0.21256	-0.202935	-0.193911	-0.182928	-0.171945	-0.16044	-0.15058	-0.140838	-0.133792	-0.125035	-0.118437	-0.110015	-0.101543	-0.0948116	-0.089899	-0.0866145	-0.084134
'Water collection, treatment and supply'	-1	-0.874758	-0.763587	-0.66365	-0.573272	-0.48918	-0.414628	-0.349198	-0.290716	-0.237665	-0.188543	-0.146923	-0.111447	-0.0808296	-0.0524329	-0.0296408	-0.00753411	0.0119937	0.0278515	0.0406414	0.0506762	0.0587316	0.0675261	0.074811	0.0800988	0.0848882	0.0896119	0.090762	0.0924524	0.0945422	0.0949766	0.0949331	0.0945032	0.0944719	0.0939317	0.0943883	0.0920375	0.0873435	0.0801392	0.0743835	0.0702433	0.0679944	0.0677556	0.065737	0.0652281	0.0654723	0.0645001	0.0620627	0.0581017
'Sewerage; waste collection, treatment and disposal activities; materials recovery; remediation activities and other waste management services '	-1	-0.911927	-0.831979	-0.758614	-0.692185	-0.633935	-0.58069	-0.533227	-0.488895	-0.452744	-0.419541	-0.388702	-0.359879	-0.332776	-0.307213	-0.283843	-0.2626	-0.243334	-0.224312	-0.207238	-0.192833	-0.18026	-0.169646	-0.159754	-0.151437	-0.143731	-0.135793	-0.126476	-0.118134	-0.108289	-0.0986876	-0.0923131	-0.0876337	-0.083394	-0.0786804	-0.0723911	-0.0673947	-0.0626949	-0.0611522	-0.0604839	-0.05799	-0.0562481	-0.0545106	-0.05438	-0.0581583	-0.058171	-0.0590005	-0.0574694	-0.055497
'Construction'	-1	-0.778547	-0.587888	-0.422604	-0.28084	-0.160417	-0.0579521	0.0271434	0.0980337	0.155866	0.203363	0.2422	0.274937	0.300168	0.317907	0.332068	0.34381	0.353376	0.356859	0.356411	0.352853	0.347861	0.342186	0.337902	0.331916	0.324926	0.318013	0.307877	0.298262	0.288048	0.27698	0.265054	0.252806	0.241321	0.234047	0.227646	0.220458	0.211647	0.20524	0.200462	0.196346	0.192876	0.18923	0.186068	0.184194	0.184596	0.183825	0.182324	0.180207
'Wholesale and retail trade and repair of motor vehicles and motorcycles'	-1	-0.904768	-0.818688	-0.739704	-0.668455	-0.603049	-0.542898	-0.486118	-0.433482	-0.386194	-0.344644	-0.305637	-0.269336	-0.234399	-0.204254	-0.174908	-0.148892	-0.125272	-0.104537	-0.085862	-0.0689376	-0.0540826	-0.0400467	-0.0263675	-0.0122612	-0.00110279	0.00813028	0.0145026	0.0190525	0.0233996	0.0296541	0.0378648	0.0467833	0.0575622	0.0710146	0.0802629	0.0853648	0.09084	0.0931269	0.0908467	0.0900727	0.0892899	0.0873625	0.0868155	0.0864256	0.0880728	0.0902568	0.0909147	0.090922
'Wholesale trade, except of motor vehicles and motorcycles'	-1	-1.12467	-1.22423	-1.30261	-1.36135	-1.4051	-1.43601	-1.45113	-1.45334	-1.44703	-1.43487	-1.41759	-1.39526	-1.3686	-1.33663	-1.30073	-1.26176	-1.22075	-1.17644	-1.13281	-1.0888	-1.04648	-1.00694	-0.967182	-0.928644	-0.890017	-0.852282	-0.812892	-0.775669	-0.739613	-0.705443	-0.6733	-0.643388	-0.615628	-0.58824	-0.562091	-0.537345	-0.513559	-0.489651	-0.46677	-0.442789	-0.417505	-0.393109	-0.372065	-0.351682	-0.333862	-0.316068	-0.298763	-0.282288
'Retail trade, except of motor vehicles and motorcycles'	-1	-0.941497	-0.883825	-0.827517	-0.771928	-0.715946	-0.660642	-0.606464	-0.556174	-0.509698	-0.464248	-0.421522	-0.381328	-0.342857	-0.306405	-0.269415	-0.236199	-0.20486	-0.174805	-0.145811	-0.1176	-0.0935775	-0.0732248	-0.0555329	-0.0394364	-0.022216	-0.00861488	0.0056831	0.0177806	0.0263626	0.0339663	0.0409522	0.0453995	0.0500298	0.0504243	0.0492753	0.0514162	0.0543136	0.0560719	0.0571651	0.0575991	0.0581659	0.0581616	0.0571892	0.0529569	0.0493886	0.0472136	0.0469	0.0469127
'Land transport and transport via pipelines'	-1	-0.963847	-0.929348	-0.892325	-0.855804	-0.820944	-0.788078	-0.7572	-0.727229	-0.695864	-0.664491	-0.632531	-0.60271	-0.572635	-0.54431	-0.518807	-0.493952	-0.47214	-0.451186	-0.430261	-0.410788	-0.392344	-0.375939	-0.360681	-0.344396	-0.327682	-0.310664	-0.29381	-0.278657	-0.261061	-0.244074	-0.229281	-0.213804	-0.198044	-0.186334	-0.179106	-0.172192	-0.166375	-0.162266	-0.158567	-0.156174	-0.153827	-0.150372	-0.146895	-0.143181	-0.13948	-0.134213	-0.129246	-0.121901
'Water transport'	-1	-0.870234	-0.757721	-0.657886	-0.567751	-0.486334	-0.414286	-0.350839	-0.295537	-0.245996	-0.201124	-0.162883	-0.129693	-0.0980487	-0.0696963	-0.0465985	-0.0289933	-0.0146358	-0.00281867	0.00749144	0.0159541	0.0238581	0.0310898	0.0373764	0.0417688	0.046665	0.0484664	0.0478605	0.046647	0.0448521	0.04207	0.0394098	0.0391733	0.0401727	0.0394205	0.0403003	0.0378616	0.0366679	0.0335209	0.0324706	0.0316208	0.032569	0.0325996	0.0349438	0.0357547	0.0357123	0.0356833	0.0376521	0.0390226
'Air transport'	-1	-0.878605	-0.770884	-0.675077	-0.588556	-0.5108	-0.442682	-0.381305	-0.32919	-0.283553	-0.242644	-0.206513	-0.175735	-0.149388	-0.127622	-0.107605	-0.0897822	-0.0749764	-0.0621752	-0.0524224	-0.0429525	-0.0343985	-0.0283857	-0.0219177	-0.0165395	-0.0141518	-0.0135434	-0.01302	-0.0123878	-0.0126073	-0.010923	-0.0118439	-0.0124559	-0.0152601	-0.0181375	-0.0221433	-0.024954	-0.0281246	-0.0324095	-0.0371586	-0.0403834	-0.0412678	-0.0420278	-0.0423206	-0.0415301	-0.0416112	-0.0405388	-0.0397951	-0.0410327
'Warehousing and support activities for transportation'	-1	-0.929758	-0.865035	-0.806078	-0.750265	-0.699138	-0.651861	-0.605112	-0.562249	-0.523092	-0.487491	-0.454044	-0.422446	-0.395134	-0.368571	-0.343038	-0.317392	-0.293511	-0.271494	-0.250151	-0.231472	-0.214924	-0.199731	-0.18526	-0.174141	-0.163717	-0.15236	-0.141822	-0.130679	-0.119568	-0.107713	-0.0984336	-0.0900137	-0.0832417	-0.0766739	-0.0717011	-0.0657585	-0.0603482	-0.0576008	-0.056003	-0.0544898	-0.0549574	-0.0546933	-0.0524854	-0.0521935	-0.0540271	-0.0561086	-0.0567408	-0.0535215
'Postal and courier activities'	-1	-0.915897	-0.839586	-0.767363	-0.701926	-0.642115	-0.58852	-0.537571	-0.492404	-0.450027	-0.412811	-0.380409	-0.349573	-0.323026	-0.297371	-0.2751	-0.253742	-0.232252	-0.213899	-0.19588	-0.178773	-0.163833	-0.150208	-0.136539	-0.124376	-0.112926	-0.102731	-0.0936143	-0.0816907	-0.0693773	-0.0594662	-0.0524243	-0.0474468	-0.0399613	-0.0349026	-0.0302355	-0.0269522	-0.0246794	-0.0175186	-0.0111738	-0.00633785	-0.00244594	0.000895003	0.00402751	0.00769977	0.0112666	0.0134076	0.0128283	0.00863837
'Accommodation and food service activities'	-1	-0.915942	-0.838371	-0.766267	-0.700353	-0.640903	-0.585889	-0.53577	-0.492494	-0.453236	-0.417696	-0.388523	-0.362769	-0.33816	-0.313983	-0.291576	-0.270926	-0.252774	-0.236245	-0.222042	-0.21147	-0.201383	-0.190949	-0.182966	-0.174886	-0.16943	-0.161331	-0.155253	-0.146892	-0.139913	-0.134684	-0.129355	-0.121453	-0.11589	-0.113083	-0.10955	-0.106548	-0.102259	-0.0964012	-0.0905061	-0.0851609	-0.0788663	-0.0728642	-0.0671237	-0.0621755	-0.059022	-0.0559237	-0.0497492	-0.0419991
'Publishing activities'	-1	-0.90886	-0.827641	-0.754158	-0.688616	-0.626246	-0.568327	-0.515511	-0.467073	-0.420528	-0.375092	-0.335798	-0.301757	-0.27171	-0.246438	-0.222208	-0.198583	-0.177818	-0.15909	-0.141979	-0.124608	-0.111051	-0.0979773	-0.0861755	-0.0755404	-0.0636667	-0.0522268	-0.0431312	-0.0377517	-0.0301165	-0.0256242	-0.0218077	-0.0184173	-0.0166038	-0.0148329	-0.0107768	-0.00803115	-0.006405	-0.00718353	-0.00672753	-0.00743283	-0.00748567	-0.00808569	-0.0085848	-0.0100086	-0.0121487	-0.0133985	-0.012413	-0.0129033
'Motion picture, video and television programme production, sound recording and music publishing activities; programming and broadcasting activities'	-1	-0.918037	-0.845057	-0.778405	-0.71933	-0.665633	-0.61597	-0.572713	-0.534734	-0.498131	-0.464589	-0.431533	-0.401374	-0.373717	-0.347621	-0.322108	-0.30223	-0.283252	-0.264527	-0.247424	-0.232124	-0.217456	-0.203199	-0.18993	-0.177501	-0.164646	-0.153313	-0.143423	-0.133078	-0.12366	-0.115584	-0.106447	-0.100072	-0.0933175	-0.0894734	-0.0846192	-0.0807954	-0.075458	-0.0698404	-0.0669898	-0.0624568	-0.0579818	-0.051696	-0.0458182	-0.0394069	-0.0313674	-0.0236493	-0.0182083	-0.0117447
'Telecommunications'	-1	-0.946498	-0.896235	-0.849887	-0.803417	-0.760316	-0.721665	-0.685027	-0.649149	-0.616271	-0.58461	-0.555437	-0.529071	-0.500706	-0.473597	-0.449171	-0.424764	-0.400827	-0.378229	-0.356812	-0.337553	-0.319293	-0.302938	-0.286875	-0.271514	-0.258452	-0.245422	-0.230958	-0.217887	-0.208447	-0.20081	-0.193583	-0.186921	-0.180398	-0.174943	-0.171431	-0.167328	-0.16305	-0.158229	-0.152502	-0.147652	-0.13973	-0.134072	-0.128235	-0.123791	-0.121138	-0.117502	-0.11343	-0.110721
'Computer programming, consultancy and related activities; information service activities'	-1	-0.912571	-0.831688	-0.76093	-0.696049	-0.640357	-0.589344	-0.543294	-0.502068	-0.46426	-0.430148	-0.398657	-0.368568	-0.341711	-0.317162	-0.29751	-0.281225	-0.263344	-0.247022	-0.231727	-0.216348	-0.200653	-0.186073	-0.172664	-0.159125	-0.146781	-0.135547	-0.124701	-0.113995	-0.104951	-0.0965835	-0.0891124	-0.0843631	-0.0810217	-0.0786024	-0.0767306	-0.0742882	-0.0710976	-0.0683163	-0.0644449	-0.0602726	-0.0550718	-0.0505896	-0.0456694	-0.0420727	-0.0385965	-0.0348832	-0.0322353	-0.0319356
'Financial service activities, except insurance and pension funding'	-1	-0.989056	-0.97548	-0.9586	-0.942392	-0.925728	-0.907448	-0.889198	-0.867085	-0.845832	-0.826124	-0.806013	-0.782721	-0.759761	-0.737409	-0.714826	-0.692575	-0.670531	-0.650262	-0.629111	-0.607847	-0.585008	-0.561019	-0.536836	-0.515209	-0.49244	-0.468708	-0.444744	-0.423046	-0.401603	-0.379999	-0.358991	-0.338899	-0.317771	-0.297178	-0.279071	-0.263359	-0.248301	-0.234091	-0.221956	-0.211699	-0.200763	-0.189567	-0.178547	-0.165875	-0.154764	-0.143366	-0.131421	-0.119628
'Insurance, reinsurance and pension funding, except compulsory social security'	-1	-0.957947	-0.917933	-0.880213	-0.844791	-0.812023	-0.779564	-0.748223	-0.718925	-0.69016	-0.661334	-0.634713	-0.60786	-0.579779	-0.550506	-0.521821	-0.494248	-0.466357	-0.439643	-0.413796	-0.390794	-0.369137	-0.348285	-0.329218	-0.313087	-0.299158	-0.28617	-0.274721	-0.263453	-0.252409	-0.241744	-0.232376	-0.223546	-0.215895	-0.207527	-0.199452	-0.190535	-0.182106	-0.173013	-0.163482	-0.153796	-0.145075	-0.137015	-0.131443	-0.125508	-0.117688	-0.111373	-0.10539	-0.100757
'Activities auxiliary to financial services and insurance activities'	-1	-0.9254	-0.858165	-0.798522	-0.742903	-0.691663	-0.646049	-0.605222	-0.566905	-0.52947	-0.495117	-0.463235	-0.435141	-0.409648	-0.385471	-0.362835	-0.342807	-0.323714	-0.30601	-0.289619	-0.272127	-0.258309	-0.24467	-0.232631	-0.221096	-0.210563	-0.199999	-0.188501	-0.179741	-0.171773	-0.165081	-0.157015	-0.148412	-0.139378	-0.131274	-0.123882	-0.117212	-0.111174	-0.101802	-0.0951183	-0.0883432	-0.0822677	-0.0764497	-0.0722078	-0.0691358	-0.0681004	-0.0658365	-0.0644533	-0.0638906
'Real estate activities'	-1	-1.04225	-1.07247	-1.09242	-1.10435	-1.10746	-1.10484	-1.09713	-1.08642	-1.07049	-1.05092	-1.02862	-1.00307	-0.977514	-0.95192	-0.923453	-0.89299	-0.862784	-0.831499	-0.799135	-0.767847	-0.736381	-0.706058	-0.677156	-0.647452	-0.618064	-0.589672	-0.563554	-0.536456	-0.511576	-0.488627	-0.466904	-0.444684	-0.422558	-0.401038	-0.378406	-0.35817	-0.34052	-0.321512	-0.303073	-0.283027	-0.26547	-0.248474	-0.231265	-0.21464	-0.196688	-0.179799	-0.166526	-0.153854
'Legal and accounting activities; activities of head offices; management consultancy activities'	-1	-1.1104	-1.1994	-1.26865	-1.32097	-1.35845	-1.38404	-1.39896	-1.40531	-1.40337	-1.39507	-1.37959	-1.36086	-1.33674	-1.31213	-1.28305	-1.25236	-1.21907	-1.18269	-1.14665	-1.11259	-1.07603	-1.03781	-0.997761	-0.958295	-0.921215	-0.887004	-0.85466	-0.824035	-0.793642	-0.761767	-0.729931	-0.698793	-0.666622	-0.632944	-0.601837	-0.570611	-0.539321	-0.512408	-0.487274	-0.462229	-0.438191	-0.413616	-0.3896	-0.366431	-0.34572	-0.327609	-0.307776	-0.286915
'Architectural and engineering activities; technical testing and analysis'	-1	-0.957161	-0.916702	-0.877629	-0.840478	-0.803642	-0.768615	-0.734873	-0.703104	-0.669885	-0.638368	-0.603801	-0.568946	-0.536843	-0.504514	-0.475127	-0.448215	-0.424623	-0.402078	-0.380775	-0.359934	-0.339508	-0.321388	-0.304898	-0.291717	-0.280726	-0.269646	-0.259022	-0.248397	-0.238936	-0.226999	-0.214697	-0.201477	-0.190811	-0.180465	-0.16923	-0.159875	-0.149593	-0.140708	-0.132888	-0.123518	-0.115437	-0.108225	-0.102099	-0.0970946	-0.0904854	-0.0836398	-0.0761801	-0.0695179
'Scientific research and development'	-1	-0.896391	-0.802564	-0.71963	-0.6451	-0.577979	-0.521724	-0.470239	-0.424491	-0.38109	-0.343854	-0.310236	-0.280272	-0.254758	-0.230874	-0.209465	-0.190931	-0.174805	-0.161595	-0.148268	-0.135094	-0.121594	-0.109665	-0.0977366	-0.0866482	-0.0755566	-0.0665436	-0.0573082	-0.0485779	-0.0400525	-0.0317692	-0.0211426	-0.0116785	-0.00373582	-0.000597389	0.00129588	0.00316944	0.00526369	0.00597151	0.00623581	0.00675257	0.00744206	0.00844098	0.0111744	0.013249	0.0144159	0.0162592	0.0186031	0.0195633
'Advertising and market research'	-1	-0.901853	-0.813225	-0.732204	-0.659964	-0.595553	-0.539845	-0.489205	-0.441013	-0.398165	-0.359223	-0.323141	-0.290568	-0.259746	-0.229727	-0.203939	-0.181001	-0.16293	-0.145252	-0.128602	-0.112658	-0.0980604	-0.0851527	-0.073446	-0.0638217	-0.0567245	-0.0501851	-0.0439522	-0.0378856	-0.0334402	-0.0281829	-0.0237358	-0.0183169	-0.0170264	-0.0149581	-0.0123436	-0.00843161	-0.0035085	0.00286638	0.00663205	0.00606637	0.00477291	0.00294173	0.000840825	-0.00093155	-0.00262914	-0.00174718	-0.00252683	-0.00203095
'Other professional, scientific and technical activities; veterinary activities'	-1	-0.886539	-0.785348	-0.695525	-0.614186	-0.541746	-0.47749	-0.421265	-0.371971	-0.32823	-0.29023	-0.259625	-0.233287	-0.211426	-0.193422	-0.179034	-0.165582	-0.154927	-0.14604	-0.138633	-0.132665	-0.126702	-0.120526	-0.116743	-0.113141	-0.10738	-0.102463	-0.0987498	-0.0943764	-0.0901615	-0.0875273	-0.0847036	-0.0808539	-0.0752869	-0.0724198	-0.0678202	-0.0630889	-0.0608083	-0.058209	-0.0544433	-0.0524141	-0.0488479	-0.0433514	-0.0385597	-0.0334088	-0.0275052	-0.0242326	-0.0236805	-0.0251285
'Administrative and support service activities'	-1	-1.09589	-1.17016	-1.22797	-1.26974	-1.29795	-1.31418	-1.32202	-1.3216	-1.31549	-1.30621	-1.29227	-1.2734	-1.25016	-1.22264	-1.19086	-1.15744	-1.1222	-1.08699	-1.05102	-1.01342	-0.977732	-0.941162	-0.904397	-0.864411	-0.825787	-0.787025	-0.750365	-0.713598	-0.677249	-0.643038	-0.610509	-0.578875	-0.551202	-0.524639	-0.49936	-0.473966	-0.449006	-0.426009	-0.402278	-0.381038	-0.361924	-0.342813	-0.324362	-0.306446	-0.289072	-0.273243	-0.258003	-0.242796
'Public administration and defence; compulsory social security'	-1	-0.973536	-0.944845	-0.91391	-0.880933	-0.846982	-0.815186	-0.782826	-0.753502	-0.723387	-0.69407	-0.664485	-0.633829	-0.601053	-0.57173	-0.547895	-0.524023	-0.500339	-0.477671	-0.456708	-0.437251	-0.415176	-0.394186	-0.372947	-0.354326	-0.337489	-0.322508	-0.307031	-0.292441	-0.278184	-0.262395	-0.248556	-0.235459	-0.224145	-0.213633	-0.203856	-0.194525	-0.18708	-0.1803	-0.175161	-0.170372	-0.167847	-0.16483	-0.161896	-0.158987	-0.157854	-0.156015	-0.153127	-0.15187
'Education'	-1	-0.885947	-0.784944	-0.693684	-0.613584	-0.542091	-0.477174	-0.419587	-0.366093	-0.314151	-0.266138	-0.225141	-0.19016	-0.157809	-0.128031	-0.101371	-0.0790415	-0.0606682	-0.0425405	-0.0257154	-0.00917849	0.00510672	0.0168957	0.0280627	0.0372767	0.0473554	0.0579369	0.0643032	0.0705477	0.077544	0.0848581	0.0881342	0.0881512	0.0875329	0.0840774	0.0814659	0.0777534	0.0731148	0.0713591	0.0706285	0.073048	0.0747739	0.0772143	0.0790104	0.080348	0.0818903	0.082094	0.0822274	0.0801012
'Human health and social work activities'	-1	-0.881248	-0.77537	-0.683233	-0.602935	-0.530736	-0.468001	-0.413186	-0.36308	-0.321129	-0.283372	-0.247787	-0.214604	-0.1853	-0.159871	-0.136361	-0.116769	-0.101417	-0.0882043	-0.0743986	-0.0604624	-0.0454063	-0.0336615	-0.0231145	-0.0142481	-0.00414084	0.00290887	0.00700089	0.00989552	0.0122194	0.0154637	0.0202228	0.0258729	0.0298866	0.0331319	0.0373845	0.040843	0.0452146	0.0460795	0.0466006	0.0458566	0.047022	0.0473447	0.0497746	0.0516828	0.0536009	0.0543313	0.0521937	0.0497913
'Other service activities'	-1	-0.926601	-0.859172	-0.799918	-0.746142	-0.696548	-0.649212	-0.604323	-0.564994	-0.528568	-0.496972	-0.466524	-0.438413	-0.415196	-0.391729	-0.371594	-0.352852	-0.334792	-0.317622	-0.301643	-0.287093	-0.273098	-0.261586	-0.250786	-0.240311	-0.229387	-0.219452	-0.210471	-0.204096	-0.199013	-0.193601	-0.186944	-0.178776	-0.172692	-0.166735	-0.160849	-0.155509	-0.148486	-0.137896	-0.127387	-0.118224	-0.107997	-0.0981763	-0.0914363	-0.0845645	-0.080094	-0.0734212	-0.0661185	-0.0610422
'Activities of households as employers; undifferentiated goods- and services-producing activities of households for own use'	-1	-0.876862	-0.769118	-0.672104	-0.586124	-0.509125	-0.44005	-0.376677	-0.319636	-0.270161	-0.225826	-0.186952	-0.150525	-0.117343	-0.0912797	-0.0678539	-0.0449705	-0.025307	-0.00552011	0.0127465	0.0272862	0.0407412	0.0516304	0.0618495	0.0716304	0.0774533	0.0831507	0.0863493	0.0869432	0.0886511	0.0899581	0.0908975	0.0901642	0.0901128	0.0871258	0.084831	0.0830118	0.082094	0.0815676	0.082259	0.0811589	0.0813516	0.0829983	0.0856561	0.0864061	0.0861837	0.0872724	0.0900689	0.0916278
'Activities of extraterritorial organizations and bodies'	-1	-0.896954	-0.804699	-0.718259	-0.639874	-0.572033	-0.512761	-0.458245	-0.410851	-0.367489	-0.325936	-0.291967	-0.26017	-0.229172	-0.203436	-0.177591	-0.156077	-0.136602	-0.121495	-0.10714	-0.0928085	-0.0784052	-0.0662183	-0.053827	-0.0435309	-0.036642	-0.0344519	-0.0319716	-0.0268524	-0.0221415	-0.0182993	-0.0152108	-0.0102091	-0.0032451	0.00166663	0.00512186	0.0106314	0.0137173	0.0172787	0.0224367	0.0283572	0.033048	0.0375427	0.0423766	0.0487799	0.0550261	0.0591542	0.0633416	0.0666065
[truncated: 52 more columns]

## Sheet: Figure 2
susceptibility	output change
47715	2531.75
8828.59	74.7434
8767.5	115.342
42799.3	8333.5
49173.4	3291.57
13619.6	76.4319
13100.5	311.256
17989.2	254.606
11236.8	241.536
23976.1	814.09
16729.5	504.363
13008.6	495.06
11127.4	237.325
19143.5	762.787
36183.2	755.07
23304.3	926.611
7761.71	134.81
11342.5	218.118
17898.6	487.491
24318.1	7.6597
14075.3	341.954
15289.7	119.071
38603.3	3136.33
13872.8	796.654
7880.04	210.292
140396	9702.35
17108.6	656.16
60085.1	5019.54
39750.4	5030.9
34321.4	3027.28
11407.7	390.321
21545.3	1167.4
33072.8	2434.15
13532.4	549.529
33034.8	3432.18
14136	232.426
20942.9	605.012
34955.6	2166.44
29740.5	1860.34
41000.8	5974.79
31510.6	2199.86
32590.2	1644.75
60123.5	12789
72379	6214.28
53825.4	5023.43
50529.7	6119.42
21012	4704.38
26218.5	7390.27
30378.5	2819.43
1815.98	493.868
9157.18	286.492
5243.64	111.766
3759.35	5.17216
1841.07	133.487
15645.3	1154.1
3737.9	-5.95462
8979.34	326.762
7322.31	202.752
7810.5	33.3687
4888.81	262.526
4996.45	957.694
3540.01	224.184
4619.6	265.266
7599.23	260.182
10193.5	865.785
9546.46	731.329
7140.86	-2.12395
5277.13	404.838
10834.6	680.616
7403.07	639.335
4636.85	98.372
5963.33	292.373
6232.05	330.556
15946.4	1278.29
3993.27	43.0589
7110.51	421.982
26536.9	1401.08
6812.02	389.016
20279.2	1315.62
14289.2	1133.42
11821.2	654.035
6705.17	2.12652
4996.49	170.889
6955.59	754.266
4488.38	90.7434
14193.3	1383.05
6276.29	110.816
6290.56	142.591
8766.37	112.949
6509.13	288.93
17122.6	693.651
5944.94	341.88
5827.77	242.781
25338	2596.85
14234.2	1077.92
8296.54	318.483
22874.2	7.30116
7988.1	224.241
5858.27	31.2755
18228	1268.23
14610.3	1091.66
15851.6	860.296
13749.5	1696.8
8759.75	674.394
-622.367	3.86581
14491.9	367.372
2506.73	24.6144
3185.48	0.289426
4592.42	29.2175
26540.3	2022.38
9002.73	-131.333
3414.02	117.647
4035.41	130.311
6815.54	52.0714
7932.69	2082.78
15443.3	1465.34
6736.41	780.683
4784.63	158.755
9248.28	253.418
11673.1	777.429
12696.8	292.745
7260.52	-121.01
4315.44	29.8217
7765.01	183.99
8320.85	382.352
5394.48	60.8155
7106.44	14.5277
4712.12	270.346
7979.57	658.882
1441.59	161.787
4593.69	599.896
35330.2	1722.75
9003.24	382.931
24235.7	2034.6
16299.1	1098.38
15054.7	694.551
4394.79	-2.47744
2239.64	-63.4793
12662.3	1232.38
4775.17	169.433
14701.9	844.149
4974.78	75.0115
4563.87	180.99
10253.7	576.63
6319.36	423.906
13243.5	1125.21
7722.48	513.251
6982.63	441.63
25826.2	2510.26
23875.4	3215.92
9309.32	522.641
12694.3	64.7158
10090.6	128.091
3153.7	163.772
20130.6	1703
16934.8	2039.08
15547.3	1534.37
21789.2	2841.91
13800.6	1043.94
-511.343	4.261
2366.15	179.939
265.767	27.7997
148.27	3.27012
400.14	62.9734
1977.09	339.957
774.41	143.545
417.733	31.3712
156.018	33.787
209.384	27.8521
1012.85	193.099
459.848	73.1202
151.318	29.472
370.446	95.1439
379.524	84.9137
662.038	280.639
305.422	102.76
193.79	18.4024
262.472	82.191
367.237	44.4329
88.2727	59.5622
436.532	11.088
318.037	55.7847
219.886	26.6043
1182.85	260.857
364.307	19.7423
346.644	34.2052
1565.51	296.828
396.925	63.5399
1215.35	343.855
907.931	169.946
1374.64	312.733
266.863	7.46608
569.581	40.1017
587.491	139.185
400.852	-0.485791
542.315	133.687
48.0021	8.50922
417.622	22.7445
811.888	119.508
557.3	73.3049
829.449	241.958
334.69	64.3058
244.137	21.2585
1691.19	366.009
305.723	76.3177
327.698	47.0358
430.115	11.3043
542.484	54.8099
358.367	34.1874
960.651	127.935
1300.81	232.99
897.243	148.915
787.786	179.985
806.697	209.305
53434.4	8414.72
17577	409.849
13129.6	235.097
60896.5	5141.16
83969.6	12205.6
41730	2366.3
22227.6	436.557
30214.8	996.836
15294.2	367.636
74756	6852.71
60421.4	4739.94
19625.5	910.769
37927.1	1968.28
81686.4	1814.81
74952.8	2907.76
53060.5	1780.83
20931.8	1219.67
34859.1	982.484
58278.3	964.057
42438	4376.18
12842.3	754.256
34686.8	2040.69
55296	3385.36
16245.7	1116.96
177854	2694.34
33811.4	2472.64
64073.2	7474.26
95111.7	11049.9
66656.6	6731.81
16075.3	300.349
24246.2	701.394
32156.7	2447.68
40400.9	5084.46
9977.01	273.081
19423.2	843.973
39831.8	3623.74
25099.6	1307.98
87927.7	11526.6
62413.2	10295.1
48600	3920.01
21142	958.531
22554.5	1933.4
58650.5	6485.11
73038.4	15259.1
47709.6	8406.91
45931	7514.31
33961.7	3645.73
9120.71	1231.01
54033.6	1962.74
33384.6	465.494
18198.7	221.517
57762.3	9714.62
66707.5	3094.49
27330.6	-61.9281
33945.6	589.567
34120.1	583.043
14349.6	211.992
55909.8	4123.8
18026	1005.98
7730.94	483.925
20919.3	938.754
21004.4	600.254
31241.9	2375.58
26972.5	1202.51
17952.7	136.018
20681.7	-33.8634
26754.4	815.345
37624.2	1933.33
13696.2	180.458
42728.7	1248.52
35806.2	1596.74
13108.1	361.719
84788.2	2730.89
60989.6	4200.24
72091.5	4876.83
51404.8	4080.72
69254.4	4176.55
22029.9	175.026
25419.4	590.12
33472	1024.97
15108.6	464.597
50789.4	2622.03
21252.1	172.321
13768.7	651.187
30729.8	2111.63
37589	1004.48
73699.2	5266.31
41213.9	2050.43
104055	9369.15
26127.4	1488.04
30785.3	1542.05
14177.6	658.626
46954.2	1640.83
28450.3	1073.49
57634.3	3578.71
120013	11504.5
40533.6	4344.26
56034.3	6373.04
41593.5	2822.51
11137.4	355.099
2289.44	28.1345
2044.58	1.47707
6912.86	85.8999
21091.8	1738.27
6104.97	86.7365
10378.8	385.937
10018.6	68.5641
7976.12	26.7975
5578.66	166.733
11327.3	726.95
24575.9	4449.77
12614.4	335.283
12126.7	337.393
7166.82	251.225
17825.7	688.658
34657	2746.51
23376.7	524.578
18636	432.427
3698.49	88.2128
6299.17	141.111
8460.08	411.425
13986.7	141.1
37950.9	1795.29
12857.4	174.45
34185.3	1521.05
14566.7	522.688
70590.7	4686.45
20936.1	1631.93
24186.7	1987.82
6506.11	46.8977
13814.1	563.524
16503.1	927.944
7698.9	155.584
19580.9	715.561
13891.4	280.697
16425.9	702.613
15504.3	789.798
36760.5	1823.93
21392.4	1802.82
24422.3	3069.54
42115.4	3010.96
50488.3	178.414
12547.5	366.201
32727.6	1587.95
31799.5	2976.46
28467.6	1977.09
21830.7	3743
15299.5	1258.3
1160.03	91.6059
563068	74622.1
221608	6244.27
118591	8497.69
1.36971e+06	79593.5
716969	115999
651961	75440.7
721844	25402.9
244395	13668.2
145642	6892.29
875464	57015.3
1.29429e+06	85852.1
156632	19043.1
529333	31735.6
2.11681e+06	55759.3
2.58046e+06	114828
793441	35282.2
689370	85345.7
878392	55144.3
696225	45307.2
512916	57021.3
255616	14101.8
136125	7402.62
1.05741e+06	64668.5
69407.8	1931.41
83773.9	1461.91
797852	16325
853274	74232.5
185679	15367
593676	34234.6
121731	5944.86
87914.4	4674.42
181136	11368.4
58988.9	1854.4
383649	32538
312673	21623.6
197934	1943.63
736595	51372.4
109641	8202.95
195217	34782.1
481467	39960.1
124597	5747.72
483990	19458.9
93135.2	6663.38
166888	47689.3
129198	38403.3
121161	35580.6
348401	31858.9
710.907	31.4489
-10.1812	1.17133
54.204	0.608327
157.032	2.82647
1044.28	59.5827
176.529	2.49961
277.078	1.15522
65.5201	2.51313
10.5049	1.90459
454.031	-6.28845
47.2131	3.50327
154.301	12.3068
165.037	3.06923
149.067	5.67235
63.1115	5.18356
94.6513	6.48994
59.8496	-0.227786
-45.8205	2.35885
72.3356	0.897272
34.0968	3.39787
105.567	1.46211
125.755	3.15861
470.859	47.8996
84.3562	8.8567
312.984	12.1485
1070.73	23.7139
312.71	12.0917
537.861	19.5669
506.557	75.8337
260.933	11.2392
1726.05	34.484
551.143	-5.59347
914.941	76.3056
69.1113	4.00251
1438.35	88.1253
319.971	37.0679
192.148	2.98877
501.697	36.4468
85.5695	4.50285
547.375	73.8786
311.364	17.0912
948.109	79.6115
937.223	146.309
609.3	83.9632
91.0894	3.47433
278.208	8.30705
195.232	3.02291
227.043	15.5581
988.029	102.797
493.988	72.9797
530.553	62.0131
363.046	42.2101
56.6362	11.0729
4657.57	440.528
2103.8	121.015
-132.529	2.81823
2078.79	135.472
7793.29	672.031
2350.61	70.9698
2200.72	196.061
1647.25	139.942
1588.59	96.9771
2344.27	346.118
2999.47	368.027
2318.88	98.238
3195.29	695.944
2808.82	216.267
2289.61	387.779
3497.57	739.381
1001.33	638.129
2459.57	590.772
2633.78	455.229
5991.18	2380.93
1097.66	110.735
1758.58	212.02
2894.06	180.266
6050.26	1002.44
2664.74	100.018
1519.33	208.059
11199.3	896.89
2804.15	260.451
9329.48	1064.47
5629.46	656.053
5063.11	711.255
2040.44	-0.0574306
1943.86	56.9697
5053.51	585.652
1377.85	77.706
4980.75	318.737
1500.06	74.3926
1264	104.955
2696.15	181.317
2068.11	318.028
3425.12	518.878
1747.97	198.919
1517.75	120.662
9527.2	1424.29
3021.72	356.948
5193.92	351.046
1376.08	49.8153
3334.28	169.83
2951.42	219.608
4301.77	489.99
5981.44	814.324
2964.04	507.451
3027	715.563
4037.44	373.611
-342.071	8.90662
70022.6	2111.19
39742.5	189.955
14017.5	11.3323
26413.6	31.5083
150137	8855.82
54903.4	3.36846
56888.7	810.966
51998.4	1693.76
51907.3	325.507
31534.5	4667.91
62713.2	6036.92
41192	3889.06
39333.8	3304.97
69832	1529.61
68357.3	4905.32
85418.9	5065.93
62206.1	1444.69
64821.7	3186.13
86509.2	6584.43
146217	13260.2
41151	1286.01
58827.2	1307.08
45455.7	1603.29
89006.6	7711.52
27481	127.504
62025.2	2641.52
141205	4768.81
62733.4	2356.76
127228	9332.93
165285	5792.98
98501.9	4527.02
23620.1	1062.51
24148.4	1266.58
120271	7109.87
60655.3	1409.37
94316.1	3566.61
54777.1	1199.97
39596.5	913.664
78918	2429.79
78831	5380.57
124825	6326.27
82981.8	3418.12
65306.3	1666.85
251043	17198.6
90617	6206.19
67487.2	2216.06
76649.5	-320.065
41402.5	582.05
46554.9	996.661
156819	10790
169344	11854.2
90476.1	7280.09
150331	15410.9
112517	6327.28
4751.1	321.764
10667.7	374.841
5090.98	34.2006
2578.7	14.9886
5047.84	352.256
16562	841.956
4315.31	0.170507
5878.41	23.815
4606.07	23.5551
5466.2	-24.6318
3804.19	298.792
4562.76	245.13
5045.85	643.866
4171.36	87.786
4383.46	85.2551
2492.6	19.3921
7085.68	215.241
4761.36	107.994
3986.45	35.1569
9939.99	373.264
2937.39	6.82681
3088.01	-15.9689
5555.84	84.0524
2454.94	168.316
6194.48	342.573
2484.61	39.0802
5026.33	326.444
12268.2	535.931
4935.27	215.414
19848.8	1474.1
10811.9	560.245
7260.22	470.356
7728.2	906.091
3548.9	118.494
5622.16	369.147
2997.81	82.1829
7639.25	432.641
4642.24	88.559
4605.84	177.027
6408.89	236.371
5846.56	370.362
9071.14	1002.08
4727.04	176.303
2743.9	161.733
18514.3	2004.25
4101.31	448.815
7713.29	382.705
7091.35	93.4164
5054.44	53.4555
3491.68	146.805
9938.73	999.751
14047.8	916.904
9622.3	1015.8
15852.1	1987.62
6422.39	568.608
897.876	46.9103
58834	1545.31
10477.7	-4.39417
18399.5	85.3881
19824.4	97.4956
113937	8370.42
32702.2	247.972
24389.8	-49.8607
27128	437.08
27928.7	214.267
21952.9	2544.02
49427.8	2839.55
18772.6	715.197
26787.6	653.17
35053	-34.5846
45845.6	2027.45
43833.5	568.939
20879.1	-93.567
27000.3	412.176
32174.2	638.404
37930.2	929.184
25724.8	268.743
27070.2	203.238
19265.6	484.159
73684.5	6942.06
11918.6	589.659
19421.2	869.554
142448	554.64
22511.5	1164.53
80881	5474.2
45827.2	4135.45
45194.8	2371.84
16850.1	149.016
26258.5	392.745
40642.4	2454.09
13479.8	223.289
82108	5528.39
23731.6	112.132
23738.6	385.445
34736.8	1589.73
37105.6	896.65
45566.6	1823.14
19918.5	1271.72
17675.2	356.882
66600.4	9041.28
37347.7	1527.39
41825.5	790.766
36014.7	-25.653
19328.1	370.712
25010	286.336
60457.7	2754.86
49133.4	4631.16
34884.3	3333.84
42540.8	5894.41
38576	3106.32
2430.75	481.72
405.342	53.554
293.979	32.2311
136.563	4.0418
111.923	31.9785
755.992	109.519
350.835	18.4137
447.646	130.408
120.04	16.0671
143.856	16.7803
119.347	20.4398
115.762	36.3395
36.5985	2.90021
74.3987	24.5064
197.331	27.6132
-5.601	5.52999
188.106	76.1841
39.4601	102.871
97.9941	35.4691
117.484	17.2624
96.4364	14.3841
247.842	1.73664
283.571	37.4046
160.111	21.1313
434.164	106.952
78.0222	7.37878
147.352	25.7862
431.777	55.0493
209.248	46.6332
564.375	117.07
529.511	88.1016
570.182	128.818
238.943	21.3524
197.5	7.50701
693.147	155.964
105.981	7.03626
353.083	65.2774
82.7361	3.57177
117.005	12.346
333.554	30.1486
128.535	37.3492
291.042	51.4332
92.1748	13.5657
148.989	12.449
756.059	167.508
205.899	48.0128
134.533	23.2072
99.0717	7.7966
119.025	26.5131
90.0948	11.2805
287.056	104.741
488.576	126.195
352.552	77.7204
249.037	74.18
227.223	68.2426
5802.78	169.353
2937.94	243.449
-795.418	7.80177
2022.19	102.279
10443.6	527.668
1544.34	14.6276
5746.05	135.829
13398.7	144.745
4848.58	-2.89018
3129.8	579.707
4465.63	362.521
1338.1	101.376
2640.09	112.121
3076.39	129.567
6018.79	402.418
5494.24	306.664
9552.54	-294.23
3740.22	112.754
6154.46	441.712
1834.99	38.0889
2591.08	44.7506
3950.74	-24.04
2310.63	103.401
5524.57	562.68
1250.4	39.7934
1824.31	189.037
8849.57	590.76
3633.48	298.378
10051.4	585.405
6905.01	600.81
7432.89	484.157
3541.65	70.911
4740.83	151.101
7328.43	353.13
3566.63	59.6685
6097.44	406.966
3795.22	155.646
3037.29	73.7182
5557.86	30.1596
5394.28	406.151
4945.56	290.14
1248.53	165.341
4231.1	149.108
15769.9	1940.07
3689.41	325.702
3537.39	327.053
4874.12	-0.338501
2376.34	28.8377
3245.08	88.4208
5075.09	713.628
9498.51	1172.76
7228.12	699.206
11030.5	1891.9
6027.06	666.781
-343.757	15.8246
74218.6	2628.27
56808.4	179.302
24143.4	84.4042
26058.3	87.8588
155605	6833.75
28374.3	-264.834
32171	335.335
42627.7	244.652
22131	87.4009
36489.8	2234.24
66933.2	2549.27
34513.8	992.137
40515.9	978.207
43263.2	850.958
53251.7	1096.61
74633.5	1808.4
42136.6	-352.04
31706	264.508
51354	379.243
63418.2	411.616
58452.4	1779.73
33002.6	350.13
56951.2	1322.07
96148.8	6984.76
34794.7	469.631
48363	1589.36
195676	4998.28
41663.6	1836.54
192191	9080.24
82395.9	7165.61
67314.9	3458.66
29800.8	388.456
24930.6	646.956
61130.6	2953.78
29456.9	373.534
100438	5045.97
44913.9	604.131
49966.2	1032.46
72792.1	2849.54
78526.7	1318.11
111425	5026.15
64667.8	3248.39
52287.7	2496.52
169469	16476.1
151818	9036.91
69806.1	2600.34
137211	-1128.83
34885.9	623.318
36673.8	719.007
185575	8828.72
124458	10652.5
76444.6	6406.29
110222	13736.8
64672.4	4785.91
4026.83	120.351
65029.6	1122.66
43268.8	59.0692
22677.5	92.8393
48484.5	1149.03
132353	4036.93
38628	-185.964
36460.9	229.519
33761.7	244.686
32114.6	-212.2
38401.9	1713.41
71876.2	747.217
25767	1245.52
50156.1	743.309
37591.2	714.671
36039.3	21.7334
66314.1	1160.3
43874.8	72.6631
26769.5	187.016
55247.6	776.817
76453.4	1702.91
32404.9	572.304
49637.9	397.575
34808.7	-144.205
113531	7165.49
24869.1	416.318
41487.5	1510.07
161864	8947.73
67485.6	3110.05
137426	2929.37
107087	9131.61
79147.4	2973.18
25452.4	1249.1
36038.7	714.887
61935	2103.23
45427.6	1422.79
97838.3	4714.59
50977.8	-248.506
46213.3	1624.15
63909.3	2261.38
64566.6	3414.11
118944	6503.76
90248.4	7797.88
31911.2	1994.25
134469	17586
79813.8	5973.11
61925.1	3207.06
95835.9	-225.188
29855.6	1217.38
39592.1	1537.93
141348	7739.9
117012	8777.7
108019	7930.29
164210	15503
93689.4	6102.44
3688.33	355.701
11232.7	254.117
661.708	2.6198
933.557	39.0599
2694.76	50.8039
14801.9	682.567
5213.65	-97.2282
3652.26	-51.2421
3190.97	33.1965
1648.88	-33.4747
4700.14	797.756
4081.7	70.5684
2998.47	49.3135
3732.35	94.961
4561.06	-48.6999
5962.91	166.416
4574.74	114.356
3255.5	17.4875
3596.87	30.728
4262.18	19.8974
1686.09	-0.320001
1122.44	-7.20672
2940.34	1.23848
1832.01	111.461
6429.12	347.888
3296.27	61.6252
2462.99	111.104
6676.54	13.182
5105.82	99.7186
15409.7	625.536
9441.34	-54.6059
6094.19	295.609
7140.16	333.648
3260.61	172.803
5563.42	192.689
1634.58	32.1841
13011.6	935.183
4180.87	60.3133
3304.76	-7.73966
7591.72	186.056
3402.97	31.1036
6554.67	254.794
4153.47	71.4372
1641.53	57.7012
18563.5	1746.94
5999.73	283.602
4886.67	-46.958
4399.18	22.7507
5151.14	-17.1063
5492.23	-32.9537
5798.92	206.431
12528.2	870.494
5612.27	561.889
7043.9	385.529
8693.49	520.2
1110.26	4.69212
1740.56	86.633
549.571	13.0966
219.077	15.8302
1394.19	117.892
2676.84	269.007
812.099	35.2765
459.314	21.822
308.389	13.8241
509.774	25.7641
271.028	-1.04772
801.705	31.9948
788.54	15.7736
406.001	29.9144
576.882	28.9646
447.821	17.2248
603.484	68.0314
454.205	11.4845
683.651	25.7538
466.337	24.5579
121.851	6.41118
811.443	5.87422
513.247	19.1895
454.782	21.3149
1553.17	223.398
277.579	16.0071
411.826	27.8734
1869.99	84.6463
905.217	36.967
2947.15	202.145
1487.39	171.24
847.941	83.8629
351.125	7.96497
555.713	7.17976
761.352	62.0757
342.557	17.5748
1415.77	224.522
418.964	9.21175
430.308	25.4907
852.839	74.6887
589.192	34.9388
1668.76	157.097
690.975	49.2998
231.346	24.4567
1778.4	258.214
678.69	109.863
831.175	77.0371
280.489	17.0454
324.134	45.0587
277.355	12.2586
820.617	118.867
2533.38	184.2
981.053	119.168
833.453	175.417
1130.62	141.772
287.077	2.71296
5788.33	446.707
1664.44	23.2777
1167.24	2.32379
411.981	8.14154
6621.95	521.814
1669.6	-8.02693
457.167	23.9564
723.711	72.8162
772.335	22.8135
2222.44	382.273
1917.19	333.797
1046.44	191.353
1931.73	284.85
544.43	103.005
599.111	132.058
1133.35	193.513
2468.88	394.202
1214.29	67.406
1339.93	337.927
4002.81	1157.32
423.1	35.4443
1235.39	90.6327
132.925	43.149
2599.92	255.805
1129.14	41.3692
377.93	88.5857
2764.57	145.16
961.088	94.2003
3836.29	489.224
3298.8	439.946
2988.12	408.31
482.694	3.60404
400.162	75.9485
1138.57	304.634
673.546	39.2384
2876.5	233.89
1163.99	21.5454
1260.64	79.2891
1975.79	88.17
802.78	145.08
1975.29	301.71
594.941	52.8835
463.555	48.6138
4288.17	564.57
1382.6	230.051
774.232	84.4364
974.258	26.7481
1076.51	42.8761
540.528	60.1799
2028.99	329.673
4263.8	682.656
2887.58	327.169
2831.5	387.802
2738.11	290.122
-197.054	0.598742
27649.8	5040.94
10019.4	316.59
5162.7	1426.78
56268.4	5464.7
40089.9	8956.03
13063.5	1300.83
18585.4	754.664
10689.8	796.723
4965.27	58.7391
30687.8	2954.36
17748	1655.76
6782.71	647.344
18824.3	1115.31
28940.4	1082.16
15338.5	801.46
25532.6	911.724
9517.86	857.644
7172.83	553.248
8277.19	300.826
10037.3	1657.96
4928.13	53.2681
7031.01	363.811
12876.8	2542.73
1744.92	37.8764
50070.7	1492.39
15813.7	1713.99
46952.2	4443.52
30976.8	2604.72
17614.6	2283.21
11572.6	553.893
9096.7	1712.16
9785.96	616.359
5324.98	100.683
27326.6	3272.64
6404.86	359.681
4606.99	263.237
9450.25	2183.84
5006.3	265.299
13429.3	2114.74
6680.25	506.102
6921.95	1753.35
11427.4	489.858
5739.08	637.616
15424	3210.95
8598.13	2653.14
10336.5	1302.81
8475	1679.37
123708	17520.8
13971.8	1272.16
4314.78	901.249
22776.6	2317.54
89192.8	10836.4
75303.8	7294.48
23908.2	1233.72
25831.7	839.273
18478	747.04
33704	7253.79
60235.7	6320.54
23791.6	1056.32
39340.2	2209.26
53594.5	2616.32
92820.4	7503.21
45622.3	2842.14
24585.6	1217.86
34380.8	1461.67
40813.5	1972.76
46002	3313.26
20734	608.757
43280.1	5623.72
43648	3135.37
13687.1	298.179
135296	5435.59
8810.42	1110.75
54719	8781.3
89381.1	13771.4
93827	14617.9
4031.03	78.2513
11027.5	125.051
15103.9	634.129
52457.4	4998.48
11412.5	1322.26
14205.7	3561.09
44078.7	6063.82
21354.9	1475.48
32097.7	7952.45
4359.93	539.32
18001.8	1632.61
-2190.05	140.883
34114.4	7174.95
20745.3	5122.45
18172.2	2560.08
18621.1	3274.09
4580.24	328.729
396.962	34.6877
721.432	30.332
1844.68	82.8578
10115	1960.48
538.714	-31.1854
1872.26	-0.0391008
772.641	-8.37022
826.963	17.6923
723.446	7.83518
3198.1	79.3437
11050	1451.48
1085.4	85.5194
2937.53	10.5312
1099.62	17.7958
1633.25	44.2588
7089.08	-151.148
2281.61	-15.3441
1346.13	71.9029
719.939	101.148
2817	-16.8702
5613.45	557.581
1838.09	50.6124
2570.81	446.122
1140.04	19.6348
1824.25	73.9185
13493.4	78.1606
2038.18	29.3154
4671.17	513.667
4722.6	697.935
2725.44	212.567
1629.23	7.84182
2176.59	487.276
879.57	123.325
1637.28	17.8962
5497.41	121.172
6951.88	572.769
1323.12	-4.20561
2907.5	-350.988
2494.37	1524.76
5817.98	815.793
8172.18	1908.6
1677.9	174.208
8504.77	1190.04
3095.87	340.562
2124.31	12.0581
272.197	4.09131
47.7654	-24.927
1875.24	156.352
3963.42	442.402
5678.75	788.868
4528.34	739.612
6457.75	856.419
3230.02	277.836
38.8635	-5.87839
70360.9	2013.87
13363.2	85.0499
25712.4	26.0021
22036.3	277.25
151320	5315.41
116055	1585.17
39851.8	60.2699
54380.7	715.51
46954.4	121.809
83582.7	2546.08
77002.8	1655.48
26147	1166.22
64853.4	1306.07
56377.9	462.268
72294.2	2510.02
101855	2629.89
38031.7	371.589
53626.4	574.837
87749.4	2488.17
65383.2	896.965
51002.9	290.981
60083.7	894.449
49634.5	493.207
107469	4720.01
27975.5	521.852
75525.8	2173.21
207002	3367.65
57871.6	1159.35
158764	5659.9
82952.3	4619.16
95537.4	4607.89
52022.8	583.681
42760.8	262.925
74944.7	2975.46
12469.4	136.369
95450.7	4926.42
38144	3.38507
40307.6	433.543
65701.5	1188.77
56336.3	1547.61
92313.7	4271.66
40271.4	1336.81
43735.4	1830.32
127034	12856
89148.5	2991.51
48766.7	1151.85
51151.6	-219.409
56042.9	408.01
35798.6	741.029
116902	4504.14
78906.6	5865
54564	3088.81
84048.4	8320.97
75989.6	4152.76
-1001.27	1139.06
160806	-504.075
94936.6	163.173
54957.6	-124.836
5122.24	312.515
422928	-889.206
148676	-2246.14
56554.5	-848.899
180890	-890.092
123658	-1300.09
49070.3	4007.51
223381	2464.27
101045	1013.82
189921	-164.81
65802.7	-1210.81
289792	8357.21
251338	-1880.25
218286	-2460.94
196774	-2490.09
217813	-142.176
371142	617.936
159814	861.189
98372.4	-1483.02
193317	646.461
127877	-56.9926
65075.2	20.4718
324421	534.265
217193	-417.381
420928	-6668.08
311716	-1907.4
236275	-1117.15
99943.3	854.741
62798.7	-135.749
133299	-348.821
86640.2	-204.67
347424	884.357
113748	-811.284
177021	405.044
204012	-142.149
168375	604.611
328355	-2667.4
183499	-534.087
546042	4449
93788.4	16.1755
175034	-1039.32
332052	3158.01
112595	-728.151
488059	7455.48
206906	-2277.38
405216	8837.05
237460	-865.933
263230	0.173815
51777.9	1266.35
11340.3	112.744
12164.7	154.339
13182.4	142.389
83826.1	4093.65
71067.3	2850.51
22368.9	207.172
33369.6	711.493
25306.9	364.022
62408.8	6186.22
124209	9485.62
37837.2	1903.91
26597.2	865.504
46190.4	659.937
158316	7109.17
127413	4752.22
125125	10600.1
80058.2	3063.14
68271.1	3519.91
46537.4	6378.92
47611.9	3237.05
28128.4	1121.87
72302.1	5778.3
19223.9	1055.2
24683.6	1078.6
81585.3	511.292
15623.7	470.748
57575.7	2967.08
78162.6	3627.7
53496	2908.51
10635.1	170.843
13716.1	336.742
35941.3	1652.62
14051.9	231.397
59305.1	2880.61
27845.2	1167.27
25818.9	2171.19
22411.3	376.844
31317.7	158.46
92943	4210.6
16726.1	1097.89
17888.8	755.781
61223.8	4562.44
24353.1	1065.28
91528.7	1580.95
72160.5	-295.737
6026.98	123.865
19857.6	1005.79
47630.1	2302.68
50351.7	6303.76
37286.8	4653.75
39887.3	5873.27
46870.5	3219.29
801.866	129.033
90.5316	24.856
110.142	3.62047
190.874	10.0925
1405.36	309.929
931.063	25.5425
348.133	66.7677
130.24	24.4923
173.671	17.2253
681.294	454.074
145.671	162.848
272.181	13.3698
68.8024	64.0255
-9.476	33.9023
76.2179	7.49579
191.718	43.0667
190.99	-3.31805
178.787	31.8821
55.4303	20.2568
268.131	26.3912
233.548	7.22564
344.879	133.008
193.736	38.5166
606.082	133.941
96.9331	9.09879
99.4216	30.2694
707.092	114.98
180.872	72.1662
430.785	211.329
978.123	215.517
611.408	293.549
149.757	7.00625
182.902	7.23504
280.239	185.318
97.1576	8.31307
232.661	42.6037
51.2099	2.60966
201.607	7.77788
411.94	34.0595
45.23	17.9325
308.265	57.8641
227.803	17.8579
135.513	6.68508
699.572	204.805
284.58	66.457
116.461	22.996
406.369	0.35953
131.241	29.7426
99.756	10.5829
356.425	98.3052
1064.63	169.402
562.029	119.745
483.328	113.134
504.81	67.0513
4.39163	2.07888
998.302	22.5103
109.198	0.897899
-423.152	2.71992
912.159	42.7862
913.469	21.2608
252.726	9.16035
-156.937	-1.61818
63.6611	-1.54529
448.475	18.8405
454.421	39.4553
575.738	25.2796
584.199	29.4286
844.063	69.232
335.223	22.9868
184.358	-5.19054
414.058	2.81211
-75.9382	8.30155
-192.844	7.31394
-263.02	0.425458
348.829	2.93476
2.60646	5.31429
513.989	81.2828
429.866	5.94491
-79.9592	21.244
1580.65	145.565
345.8	31.4447
986.937	353.925
872.621	366.744
744.143	113.631
439.175	2.6849
353.832	12.9032
1193.87	155.328
1030.32	177.56
1753.88	85.707
33.0041	24.3989
1097.86	-17.4255
842.417	303.851
1065.57	423.455
12089.2	2318.4
2275.36	201.332
6011.68	1938.27
2526.93	310.616
1064.82	294.057
495.077	48.1494
15.9507	15.7489
286.052	45.1342
114.344	15.3449
1400.22	568.987
1474.97	219.047
765.104	134.464
1251.12	247.832
910.203	87.7273
208.28	9.17058
611.875	81.2122
562.099	70.7298
208.238	0.68531
142.346	24.8278
1186.65	102.056
415.203	7.45597
773.483	132.858
106.474	6.47549
270.581	15.3067
-14.2245	0.389274
281.535	17.6823
39.8118	12.5245
86.0544	15.4666
281.336	42.6481
196.362	20.5734
246.947	47.5842
272.747	7.68593
145.167	12.6074
212.534	7.41066
180.261	8.69481
194.499	1.88459
181.912	21.716
229.604	23.8394
1098.7	213.633
134.152	3.64299
200.128	18.344
1382.54	233.003
299.713	40.2942
980.544	150.602
762.342	103.029
995.638	136.506
165.102	1.27103
320.823	32.5366
1501.41	203.408
267.716	10.3993
358.903	58.5278
153.554	3.76453
195.644	5.36429
623.631	42.4516
192.978	43.425
320.047	81.436
278.658	12.8165
176.111	13.7939
795.474	288.272
408.542	48.2048
264.76	21.3307
247.425	1.20405
372.951	42.1973
162.056	11.8937
633.759	107.204
749.803	149.378
481.091	84.104
367.541	68.5604
339.161	83.0079
-25.8091	2.90313
37769.8	1837.66
4832.17	1.63276
15789.2	41.7645
57787.3	4676.88
84676.2	5959.86
31045.6	-145.177
16008.5	46.1834
15338.8	294.748
10183.4	41.5851
57338.9	2925.15
52735.3	1435.7
18513.9	-14.0783
29631.7	804.652
66584.3	425.487
57202.1	1451.31
31874.7	602.639
17490.2	1081.97
7360.31	457.721
13181	441.293
54631.1	4040.84
8915.95	352.789
27265.1	418.865
12120.9	60.0344
26122.6	1159.65
9101.98	335.654
11831.6	19.6492
136217	596.392
25509.1	582.899
95519.6	4405.02
83879.4	3875.28
64901.9	3072.97
687.319	25.2766
17920.8	300.776
10792.3	404.333
12297.9	115.362
36142.8	834.875
12575.7	46.374
15731.5	209.432
30119.2	1362.58
13972.3	18.4108
52757.7	2648.03
21919.6	429.096
7648.05	188.484
26105.9	640.517
28216.2	167.993
11318.8	287.107
-906.476	72.2852
137559	7162.48
34116.6	3187.05
23186.6	2443.81
17123.3	1753.14
21483	821.454
2841.99	222.82
12934.7	-0.724484
150.732	4.07184
246.721	10.2578
147.532	2.33415
454.641	16.2496
237.434	-10.6815
109.067	0.120629
81.5383	1.49459
63.9825	0.371231
152.337	-6.04242
198.296	-13.9133
109.593	6.30394
144.348	5.8854
190.664	5.33332
164.431	4.47474
140.518	-5.78722
223.63	-7.20484
342.872	-13.4233
73.9511	5.39452
128.316	2.58358
128.222	11.3451
175.773	3.9191
394.297	44.9996
79.0319	1.24698
183.578	6.55532
400.339	28.4605
102.49	4.44482
307.506	21.6644
345.988	6.24825
99.1036	11.1309
103.095	17.094
230.019	7.18278
468.387	34.8899
145.046	46.6953
534.481	53.1726
28.1637	1.86103
70.4669	2.67812
184.435	28.3905
77.8025	25.0524
1228.16	367.318
64.7485	15.4894
239.137	10.5769
288.373	29.5692
197.51	36.8622
227.217	4.41663
142.262	32.297
69.8497	5.01393
299.551	45.3422
303.481	39.8589
185.652	33.5349
335.427	51.7666
224.268	212.314
31.1479	1.61106
28377.9	1300.73
6563.67	14.2411
9441.68	9.57502
4784.15	1244.32
54596.7	3208.76
3787.56	60.1213
6392.62	57.7949
11340.9	186.106
9120.25	-45.5609
17345.9	1927.72
19012.5	2352.2
8044.59	226.462
5427.49	359.182
10415.4	118.528
6452.01	297.449
12137.8	721.533
9703.47	870.582
4479.26	55.4845
8611.6	767.643
3637.27	205.083
3558.65	189.811
13062.4	232.041
11595.9	511.538
18499.6	798.092
5142.49	49.0823
12194.4	346.623
36526.5	2444.49
16151.7	503.225
40379.6	4211.8
16474.5	1786.77
19578.3	1328.99
8605.68	197.138
11541	374.302
16474.3	1145.32
9120.21	196.633
23908.7	929.367
6676.58	69.7215
6666.71	188.237
13364.7	507.766
9986	947.382
28410.2	2867.44
19436.5	581.729
7011.34	237.469
46378.9	4098.28
24647.7	3267.33
11606.7	481.693
13070.4	-6.58772
9387.53	263.291
7347.68	327.668
30322.7	2545.74
36933.1	3942.39
19068.5	1935.93
32822.1	5133.94
24948.8	1456.59
5056.31	218.814
1134.55	29.2309
8479.15	424.414
55377	3561.99
17341.1	1234.62
2280.16	48.7271
8127.74	160.617
5271.32	-32.4329
5494.11	7.1887
24557.7	490.321
23184.8	221.01
19632.9	84.4339
4957.19	80.0173
14396.7	225.28
9371.22	185.553
9421.81	431.818
2336.19	99.1152
5066.45	132.646
9669.26	574.959
4976.21	17.516
21095.5	188.468
4793.83	33.5339
9060.63	332.723
7814.93	542.506
3039.54	54.5548
9243.39	250.418
34764.6	1670.34
8628.79	490.062
23212.7	1259.79
17866.2	893.539
13446.3	515.211
10032.8	372.025
9805.4	163.258
11384.2	689.756
8948.87	24.5324
11080.9	539.721
7934.66	255.433
5716.85	147.852
14462.6	364.774
16271.8	363.873
16949.6	1271.18
1799.53	294.006
2795.99	198.815
31427.5	2139.03
12773.5	342.688
9153.31	446.327
29818.3	0.889945
7115.48	147.626
3580.81	104.228
33753.2	1195.13
17509	2018.28
8694.04	1136.03
14611.5	3009.19
10130.3	773.127
990.749	-4.54883
19902.5	1376.12
3068.72	150.659
3037.04	0.305742
7710.42	731.854
31962.5	3749.09
7407.33	249.021
6495.74	516.463
5282.38	523.362
5460.2	163.873
9871.7	1993.26
9768.36	1108.52
3405.95	244.649
8179.59	1274.93
7458.21	743.747
6852.7	751.181
7733.74	1387.17
5802.96	561.947
5816.86	695.204
3855.96	467.058
6112.91	1911.63
2909.46	284.849
5433.79	574.252
5090.25	386.372
15603.2	1774.3
2766.72	107.923
4086.03	463.235
24855.1	2977.75
7295.6	1196.64
24050.8	2542
14363.9	2248.17
13429.1	2458.62
1193.53	38.3303
5359.31	83.5126
9875.67	1076.18
3929.3	168.945
9299.8	644.262
2363.54	166.598
5685.88	221.04
7971.45	680.933
3019.99	527.791
10292.4	1135.19
4595.47	474.738
2881.07	290.322
17971.4	1863.32
6430.01	855.213
7923.88	308.449
4703.96	75.2895
6232.06	592.444
4201.85	73.1442
9054.87	1083.72
12980	1587.11
10801.2	1368.85
9092.27	1915.1
9246.01	957.313
1037.35	39.2165
7154.91	224.022
1519.22	38.2377
1278.29	16.0545
1098.18	32.5988
12819.8	752.746
9506.53	141.718
2144.25	68.6894
3183.22	116.797
1512.38	10.5257
3600.16	607.599
2725.43	240.13
1891.95	55.3845
1784.35	136.197
2795.04	39.5346
2327.91	74.5478
3798.44	140.446
1580.7	-17.5796
2309.39	66.016
2885.23	16.3303
3613.24	138.321
927.407	20.8794
1394.37	102.223
1796.2	41.948
7987.85	939.275
1569.43	89.802
2767.97	138.443
9462.2	-100.281
2856.94	133.159
7671.26	449.109
8288.2	530.219
4097.85	324.385
2147.55	9.52059
2174	162.115
4354.39	272.23
2147.87	50.8734
8770.01	616.129
1599.22	4.98862
1977.84	25.7344
3801.95	178.13
908.343	104.112
6318.7	461.358
2923.43	178.817
1585.74	59.1172
7193.87	1148.05
3176.74	279.849
2349.27	60.9128
2247.46	7.09348
2641.31	32.3316
2373.5	30.2198
2806.35	383.795
10762.6	745.118
6705.31	445.97
7849.59	857.576
3986	288.105
759.903	62.7387
5648.18	715.645
1646.23	112.306
235.462	9.01956
1823.67	228.467
7363.78	1271.82
2306.41	434.252
1090.45	228.492
775.811	53.495
649.106	64.6665
2476.07	466.76
1716.73	163.98
766.648	45.9796
1241.94	313.817
2032.73	161.646
2617.91	327.919
1400.28	320.439
1257.91	133.608
1158.77	286.615
1244.15	134.255
1579.59	613.971
1380.32	83.8689
1407.02	164.372
329.743	180.303
4989.65	1077.63
940.411	54.0174
634.679	228.684
4643.18	1138.06
1337.54	289.039
3912.32	1145.52
2976.37	752.93
3781.49	1368.48
602.728	113.45
1176.28	64.9411
1158.71	358.564
648.481	58.9059
2148.28	340.314
287.136	74.7153
844.362	83.0997
1730.95	292.563
1457.69	303.384
1607.82	371.344
838.554	49.1344
544.277	72.7688
3537.97	1126.41
2148.71	560.321
1326.18	283.186
1177.42	9.72995
1025.34	176.088
1026.75	177.841
1765.08	482.609
2436.39	477.95
1502.63	579.774
2300.37	530.884
2347.47	380.229
37667.2	5644.21
33422.1	9851.15
40849.9	7520.16
9807.58	553.442
14720.9	604.269
13980.2	1527.02
55664.9	12589.6
23691.2	3517.24
21891.4	1465.48
33207.5	2007.3
75085.3	7741.86
23144.8	2008.83
25255.9	2077.44
27379	3821.07
17051.5	496.478
53292.6	10383.6
53085.6	2090.86
16086	2848.79
73555.2	17209.5
43953.3	9324.92
30543.5	6559.55
7228.67	130.048
15824	1184.91
19776	3572.07
14672.6	1843.79
13677	3354.98
17238.9	7628.99
20278.9	8525.73
40654.1	12653
40223.6	13400.1
10685.7	4839.29
15207.9	7575.22
16758.9	3404.37
1377.17	272.875
522.524	88.1283
-213.08	2.83575
349.112	14.5373
2358.7	178.856
818.309	87.7182
432.589	119.014
864.569	65.5303
393.395	25.5141
899.742	258.13
787.415	121.434
431.245	23.8305
668.176	355.436
781.781	83.8628
1516.27	233.814
765.219	439.906
120.368	410.194
410.565	217.833
547.252	194.638
1475.91	1510.1
386.979	11.262
555.965	128.227
477.697	89.7289
3171.88	730.96
432.958	34.4749
501.893	35.5743
2126.96	505.654
544.531	129.058
1887.35	389.987
869.01	280.188
2042.41	305.757
191.706	2.70466
415.146	11.0215
1043.87	299.052
391.853	47.9292
786.107	119.911
449.126	22.9849
202.316	29.1751
514.737	127.173
144.678	169.722
637.544	244.413
281.796	83.8978
11.565	76.0424
1780.85	481.837
843.342	245.584
571.747	102.378
411.978	3.54444
306.877	75.2413
531.098	102.621
747.378	244.38
1976.12	413.613
[truncated: 269 more rows]

## Sheet: Figure 3
(A)	'IRL'	'GRC'	'GBR'	'LUX'	'CZE'	'ITA'	'HUN'	'SVN'	'CYP'	'DEU'	'MEX'	'PRT'	'ROU'	'HRV'	'SVK'	'TUR'	'BEL'	'POL'	'BGR'	'EST'	'LTU'	'DNK'	'SWE'	'KOR'	'LVA'	'FIN'	'JPN'	'AUT'	'TWN'	'FRA'	'ESP'	'BRA'	'NLD'	'NOR'	'IDN'	'USA'	'AUS'	'IND'	'RUS'	'CAN'	'CHE'	'MLT'	'CHN'
2005	0.234299	0.0641834	-0.0800796	0.546943	0.114063	0.0178224	-0.0194407	0.0851753	0.214833	0.0530453	0.232484	-0.0881515	6.33701e-05	-0.0296828	0.3485	0.574385	0.245195	0.225176	0.198605	0.0284607	0.408038	0.125079	0.127937	0.220594	0.0406453	0.211182	1.20054	0.0990411	1.16436	-0.0413846	0.00451799	1.21451	0.0807409	0.0901584	0.528538	0.0733743	0.157615	0.0517649	-0.0574836	-0.00490645	0.0890726	0.019511	-0.202106
2006	0.543118	0.0879696	-0.132899	-0.00893934	0.109322	0.112852	0.284324	0.418782	0.0842591	0.177026	0.263152	0.186603	0.189821	0.0417559	-0.0684788	-0.0406676	0.0688727	0.456213	0.038432	0.176515	0.0963943	0.201798	0.210744	-0.0411361	0.0732037	0.0911154	0.537025	0.179712	0.000901631	0.165106	0.242596	0.420516	0.268002	0.0166336	-0.0262016	-0.0434356	-0.000161201	0.100518	-0.0253287	-0.0351547	0.134461	0.193742	-0.151203
2007	0.330074	0.180031	0.699214	-0.0345194	0.167693	0.413669	0.149742	0.167011	0.103639	0.378044	-0.0868532	0.404867	0.0692739	0.131555	0.432188	0.0794068	0.18055	0.203526	0.198593	0.0996282	0.492846	0.0780317	0.422097	-0.173866	0.199129	0.619848	0.138448	0.353323	0.340129	0.0967041	0.0144889	-0.0928192	0.121368	0.0647178	0.0341579	0.0911997	0.0185916	0.407031	0.0766633	0.214602	0.0727054	0.0934368	-0.166456
2008	0.370568	0.69308	-0.14502	-0.11368	0.0584784	0.112742	0.512383	0.0559341	0.233672	0.207015	0.117724	0.115228	0.0481723	0.0204777	0.154923	0.142372	0.0652188	0.126201	0.208859	0.108983	-0.180741	0.161708	0.0134349	0.189485	0.0698029	0.155841	0.758683	0.0783549	0.127276	0.0626891	0.257881	0.0676045	0.203618	-0.336234	0.131679	0.0872926	-0.0274561	0.0904855	-0.105677	0.0630053	0.0276023	0.080597	-0.160212
2009	0.802356	0.187652	1.64334	0.715028	0.255645	0.138882	0.211142	0.169799	-0.0571168	0.410716	0.158884	0.00355198	0.138466	0.124983	0.448565	0.410647	0.278752	0.159046	0.199343	0.4917	0.586054	0.0712003	0.495188	1.26665	0.413448	0.0636556	0.190028	0.138784	0.334377	-0.191359	0.622862	-0.261627	0.0751512	-0.695325	-0.339958	0.100573	0.376003	-0.0108729	-0.0891132	0.184641	0.172632	0.139716	-0.2929
2010	0.965393	1.02155	1.35895	1.34062	1.12071	1.41227	1.51635	1.6144	0.938508	1.42418	1.3477	1.5475	1.2082	1.41738	1.16479	0.676361	1.47239	1.33993	1.16895	1.42593	1.43157	1.28474	0.68498	-0.177231	1.64056	1.13765	-0.0658355	1.23714	-1.00143	1.39605	0.254284	-0.506328	1.18692	1.88395	-0.082013	0.493101	-1.22309	-0.491232	0.978683	-1.0852	-0.238537	0.635007	0.0358446
2011	0.747445	1.48482	0.905792	1.60761	1.23134	1.12866	1.05387	0.916688	0.431186	1.22619	0.246508	0.538984	0.818714	0.522586	0.347224	1.6972	0.832592	0.42264	0.656019	1.24577	0.498946	0.675295	1.50882	1.08712	0.619454	1.01499	0.258436	0.786098	1.2155	0.493493	0.924051	0.509681	0.44243	0.0315899	0.104878	0.795762	0.335279	0.277642	0.00234451	1.5674	0.0897901	0.221453	0.0346948
2012	0.845066	1.14728	0.30488	0.110446	0.207051	-0.131967	0.323094	0.663529	0.610797	-0.227454	1.16615	0.42737	0.619096	0.160564	0.241476	0.293805	0.535711	0.363089	0.181257	0.195417	0.618262	0.223081	0.152058	0.596064	0.432645	0.325563	0.216369	0.54501	0.38043	0.446357	0.0368556	0.242735	0.276313	-0.0258933	0.0416575	0.180432	0.168941	0.092952	-0.128183	0.0921131	0.143295	0.702433	-0.0198309
2013	1.36371	1.06071	0.438566	1.43911	1.48935	1.13299	0.848874	0.658828	1.30671	0.87979	0.706851	0.766316	0.810948	1.24605	0.631273	0.302501	0.248863	0.903197	0.82319	-0.154502	-0.0172673	-0.110653	0.134949	0.69175	-0.250786	0.192076	0.13086	-0.18644	0.356871	-0.0692343	0.517494	0.954919	-0.044677	0.0237228	0.424247	0.154339	0.869569	1.1307	0.149163	-0.0501197	0.58894	-1.02981	-0.233165
2014	0.418996	0.594445	0.644593	-0.0971511	0.570252	0.951024	0.378891	0.196502	0.950238	0.271861	0.624623	0.840326	0.825849	1.04765	0.834646	0.347839	0.485032	0.163889	0.533671	0.575811	0.235865	1.40368	0.330198	0.391847	0.726533	0.137051	0.496709	0.604443	0.879516	1.3813	0.738891	1.03403	0.857587	1.44923	1.65561	0.19909	1.29747	0.211786	0.794023	0.633023	0.241899	0.15179	-0.184058
(B)	'LUX'	'GBR'	'GRC'	'IRL'	'HRV'	'CYP'	'SVN'	'CZE'	'LVA'	'ITA'	'BGR'	'ESP'	'TUR'	'BRA'	'PRT'	'JPN'	'HUN'	'TWN'	'KOR'	'ROU'	'FIN'	'DEU'	'SVK'	'FRA'	'EST'	'AUS'	'AUT'	'IDN'	'BEL'	'NLD'	'RUS'	'SWE'	'LTU'	'MEX'	'DNK'	'POL'	'USA'	'IND'	'NOR'	'CHE'	'CAN'	'MLT'	'CHN'
2005	0.010019	0.0877595	0.393899	0.313495	0.343899	0.409744	0.269581	0.222247	0.06865	0.151105	0.17689	0.119405	0.143544	0.00413507	0.0627167	-0.311987	0.0332047	0.292737	0.0200299	0.00469719	0.266021	0.190102	0.000346943	0.18333	0.162407	0.243673	0.0779494	0.0861479	0.0978827	0.0750116	-0.0910323	0.427822	0.0751806	0.214793	0.0137298	0.148744	0.0309039	0.147485	-0.0114574	0.0547263	-0.0572169	0.01846	-0.152193
2006	0.0112773	0.214157	0.115627	0.34473	0.162479	0.463276	0.249172	0.168432	0.545703	0.211701	0.293252	0.0238171	0.428749	0.35147	0.176999	0.177476	0.301937	0.376798	0.150026	0.309888	0.0749748	0.143767	0.184502	0.179502	0.0730274	0.0614439	0.0594701	0.223064	0.110915	0.0717983	0.113722	-0.000173475	0.0157035	-0.251782	0.113092	-0.0288131	0.0341028	0.012603	-0.104701	0.00851296	-0.0283664	0.0680133	-0.178889
2007	0.170523	-0.0659615	0.0385876	0.134925	0.00780992	0.0983907	0.0607712	0.0427127	0.0679779	-0.0516864	-0.0687571	0.000905646	0.0211443	0.21029	-0.149029	0.177305	0.00351715	-0.0209158	-0.100507	0.0228934	0.00281828	0.0741028	0.113509	-0.0729782	0.0722672	-0.0877437	0.0287396	0.0629828	-0.0552138	0.0640768	0.0107434	0.0706244	-0.0463679	0.093933	-0.022065	0.00166974	-0.0419082	-0.0957447	-0.0784545	-0.0360343	-0.0612371	-0.100288	-0.229532
2008	0.0205098	-0.101675	-0.04266	0.384812	0.481504	0.211112	0.587931	0.204589	0.418845	0.102101	0.106698	0.0756516	0.0900806	0.153482	0.136676	0.932648	0.113877	0.575363	-0.168817	0.268477	0.241191	0.547039	0.111579	0.175181	0.294272	0.0104416	0.105538	-0.150806	0.0834751	0.0438528	0.0272945	0.296169	0.235702	0.0998288	0.104785	0.0381476	-0.0682054	-0.010707	0.0224323	0.0253994	-0.0316239	-0.0160263	-0.230405
2009	0.0836836	0.929592	0.389865	0.217009	0.0164558	0.248532	0.0690879	0.0257002	0.0454108	0.31584	0.0749685	-0.0429851	0.00334649	-0.0961696	0.0835782	0.271702	0.318603	-0.0523013	-0.107964	0.0491187	0.159873	0.298899	-0.00341626	-0.0555212	0.102561	0.214311	0.0740886	-0.191986	0.158954	0.108624	-0.0179392	0.316189	0.039472	0.105208	-0.015648	0.0618101	0.108389	-0.0393608	0.142718	0.0619717	-0.0436375	-0.00798358	-0.32965
2010	-0.101081	-0.0773015	0.552122	0.452527	0.233152	0.0647095	0.232498	0.164248	0.188564	0.232923	0.0890296	0.357919	0.311794	0.282998	-0.00727022	0.871549	0.338161	0.639317	0.347916	0.360576	0.105883	0.333749	0.123445	0.0889328	0.121073	-0.0881169	0.127261	-0.240888	0.154886	-0.0164964	-0.0252189	0.151625	-0.22708	0.51799	0.173908	0.105635	0.0718254	-0.0462243	0.740159	-0.0770741	0.127076	-0.0120751	-0.382108
2011	0.553164	1.34607	-0.14951	0.417555	0.249783	0.0570821	-0.0749742	-0.131311	0.125102	-0.455412	-0.0574236	0.576676	0.161208	-0.286982	-0.216462	-0.365675	-0.639143	-0.00605453	1.12581	-0.195807	-0.246152	-0.567692	0.169058	-0.158735	0.0310374	0.145505	0.135429	-0.448919	-0.463621	-0.137775	-0.498809	-0.661938	-0.130425	-0.384058	-0.367312	-0.265617	-0.481712	-0.231664	-0.861975	-0.309904	-0.834629	-0.0317546	-0.43327
2012	1.23936	0.358949	1.2018	0.677025	1.16202	0.506635	0.574366	0.553709	0.987613	0.607351	0.823879	0.218163	0.186508	-0.300836	0.628247	-0.350045	0.500806	-0.524184	-0.104082	0.0973504	0.60159	0.218931	0.40142	0.806325	0.134238	-0.633292	0.40751	-0.173753	0.27913	0.559035	0.257966	0.0386071	0.33611	-0.029707	0.404997	0.196478	-0.177281	-0.537464	-0.00915933	-0.524003	-1.19718	0.158314	-0.12642
2013	1.42781	0.431808	0.520358	0.0469408	-0.150483	-0.00810042	0.0816528	0.223215	-0.09512	0.114273	-0.198378	0.302267	0.26392	0.224815	0.107931	-0.022206	0.0255075	0.0774996	0.384029	0.115615	0.259583	-0.0653859	0.0834493	-0.167001	0.147557	0.095648	0.000156293	0.314612	0.0521826	-0.402006	0.279349	-0.00311112	-0.180224	-0.0417953	-0.156395	-0.0261353	-0.000193175	0.0688111	0.048231	-0.0686738	-0.0121192	-0.682017	-0.208099
2014	0.0881773	0.0922591	0.435247	0.501314	-0.04416	-0.00964468	0.663096	0.360848	0.209887	-0.219382	0.00801013	-0.0694244	0.112823	0.0695287	0.0981399	0.0643609	0.143288	-0.20819	-0.188667	0.142204	0.0431064	-0.265863	-0.174066	0.0688202	0.02396	-0.0867081	-0.0377771	-0.0799849	-0.0372121	-0.0960936	-0.117036	-0.0558966	0.147729	-0.0188995	0.0216633	-0.142502	-0.0388966	-0.199006	0.00502045	-0.206319	-0.0499904	-0.0155765	-0.268099
2015	1.13469	0.262705	0.138177	0.254109	0.792369	1.16166	0.303363	0.64854	-0.329746	0.921995	0.705982	0.313975	0.293236	0.776551	0.571117	0.173473	0.449291	-0.166619	0.131522	0.0807947	-0.000862938	0.467678	0.161537	-0.139266	-0.341387	0.128401	-0.277636	0.295942	-0.15175	-0.0148453	0.129881	-0.44395	-0.200652	-0.149913	-0.458479	-0.103084	-0.0407572	-0.0627564	-1.0845	-0.101933	0.10395	-1.10929	-0.302942
2016	-0.191867	0.596546	0.317156	0.0519085	0.306098	0.173546	0.182517	0.178267	0.27655	0.423215	0.352957	0.275075	0.0528289	0.569739	0.340556	0.113017	0.0594493	0.623226	0.0529408	0.277061	-0.00115784	0.0792542	0.192351	0.127713	0.193215	0.672141	-0.0939394	0.676733	0.13398	0.0666358	0.218462	0.054681	0.082644	-0.0870955	0.235478	-0.0244822	-0.0200489	0.181797	0.106598	-0.0896259	0.551466	-0.0466375	-0.256824

## Sheet: Figure 4
(A)	'AUT'	'BEL'	'BGR'	'CYP'	'CZE'	'DEU'	'DNK'	'ESP'	'EST'	'FIN'	'FRA'	'GBR'	'GRC'	'HRV'	'HUN'	'IRL'	'ITA'	'LTU'	'LUX'	'LVA'	'MLT'	'NLD'	'POL'	'PRT'	'ROU'	'SVK'	'SVN'	'SWE'	'USA'
'Public administration'	0.0163209	0.00320898	0.0148231	0.000284348	0.00749063	0.00218296	0.00394469	0.00365593	0.00738691	-0.00743663	-0.000353539	0.00544292	0.0033001	0.00240625	0.0053999	0.00665786	0.0209402	0.00204534	0.0153283	0.00229119	-0.000479476	-0.00044275	0.00535633	0.00224214	0.0236306	0.00111111	0.013964	0.00759538	0.00758395
'Real estate'	0.00125022	0.00980484	0.000258069	9.51866e-05	-0.00399037	-0.00470173	-0.000106752	-0.00142442	0.000942417	-8.47819e-05	0.0013493	0.0109021	-0.0104084	-0.0048586	0.00326622	0.00528834	-0.00432952	-0.00043369	0.0103318	0.000580985	-7.86467e-05	0.00372815	0.00517522	0.00237786	0.00692556	0.0028418	0.00215921	-0.0118006	0.00419259
'Health'	0.00280749	-0.00309187	-0.00124899	7.7408e-05	0.00277264	-0.000141037	4.53153e-05	-0.00204044	-0.00263354	-0.00312486	0.00060454	-0.00331949	0.000645509	-0.000212447	0.00206484	-0.00516185	0.00571041	0.00227253	-0.00182995	-0.000664233	0.000154971	-0.0024624	-0.00156182	0.000146504	0.000204928	-0.00248787	0.00117008	0.000298	-0.00592151
'Food'	0.00213945	0.00524742	0.0029922	-9.11251e-05	0.00454983	0.00582592	-0.0011874	-0.00415067	0.000941229	-0.0179794	-0.000173102	-0.0205377	-0.00140075	0.00161611	-0.00132293	-0.00100521	-0.00671511	-0.00066409	0.0010079	0.00083374	-0.000610049	0.000136716	-0.00184423	-0.00174229	-0.00336253	0.00216405	0.0101454	-0.00433516	-0.000253111
'Wholesale trade'	0.0430736	0.0500046	0.00384494	0.00331761	0.0307071	0.0566106	-0.00624011	0.00658922	0.0254755	-0.00322353	-0.00142056	-0.00708927	-0.0326882	-0.0286295	0.0303461	0.035626	-0.00267944	0.0152806	0.051078	-0.00316005	0.00417937	0.00778923	0.00413562	0.0077007	-0.0546096	0.00903098	0.0279329	0.0425107	0.0638518
'Retail trade'	0.0329037	0.00940008	-0.0311868	0.000101327	-0.0114044	0.0132639	0.00341691	0.00320303	0.00620703	0.0167615	0.011851	-0.00179829	0.0020587	0.00240719	-0.00266631	0.00500688	0.0241594	-0.00147603	0.0284579	-0.00175927	-0.00243128	0.0153585	-0.00256409	-0.00179427	-0.0989553	0.00503245	-0.000395809	-0.062269	-0.0145533
'Agriculture'	0.00482736	0.00335062	-0.00170185	-0.000286028	-0.0243251	0.0013982	-0.00257081	-0.00355943	-0.00778575	-0.0333	-0.00284526	0.00659552	0.00269002	-0.00159103	-0.00344754	-0.00820145	-0.0158477	-0.00174469	-0.0500525	-0.00160954	-0.000258941	-0.00867031	-0.00144491	-0.00408071	0.00107896	0.000586599	-0.00250917	0.0154399	0.0598804
'Financial services'	-0.0322747	-0.00313298	-0.0404413	-1.13658e-05	-0.00208862	-0.0145748	-0.00267701	-0.0145042	0.00664079	-0.00364628	-0.0152131	-0.0159324	-0.0110029	-0.00510127	0.00311634	-0.000421236	-0.0514533	-0.00564541	-0.000137305	0.00204655	-0.000130137	-0.00822392	-0.00708348	-0.00607154	-0.0382803	0.00433682	-0.0240221	-0.00133709	0.0248074
'Chemicals'	0.0795806	0.0307949	0.0534566	0.00485772	0.075226	0.0171907	0.0165579	-0.0412304	0.000428073	0.00179995	0.0153022	0.0376547	0.0302494	0.0108553	0.0193455	0.0117526	0.022514	0.00484266	0.257999	0.00589686	0.000371402	0.0121216	0.00805927	0.0126004	0.0741133	0.0195065	0.0354456	0.0517263	0.0324181
'Administration'	-0.00612755	0.0232494	0.0315373	0.00686157	0.0708415	-0.0279088	0.00985324	-0.00201631	0.0151543	0.0519803	-0.029301	-0.00863065	0.0242899	0.0182028	0.0118905	0.00699254	-0.0297583	0.00951717	0.0201199	0.00392519	0.00257757	0.00184788	0.0223792	0.00771842	0.0384743	0.0183319	0.0256821	0.00439395	0.0406852
'Electricity'	-0.113688	0.00102101	-0.0326059	-0.000208267	-0.0268609	-0.10682	-0.00860033	-0.111977	-0.0112029	-0.124268	-0.0845623	-0.164269	-0.062262	-0.0169677	-0.0239542	-0.0369404	-0.135559	-0.00587906	-0.0771539	-0.00330079	-0.00490972	-0.0936988	-0.0268549	-0.0248896	-0.085377	-0.0111669	-0.0648178	-0.0815813	0.0366241
'Accommodation'	0.00543219	0.005808	0.00793063	1.49296e-05	0.00785289	0.0230442	0.000303689	-0.00160902	-0.00594051	0.0265112	-0.0103891	0.0172124	0.00241133	0.00295134	0.0128226	-0.0016831	-0.0132384	0.00143688	-0.00328308	0.00124697	-0.000266174	0.00443125	-0.0116253	0.000721867	-0.00616578	0.00339773	-0.00073531	-0.0195763	0.00407017
'Coke'	0.139151	0.0464937	0.000105557	0	0.0525819	0.0908585	0.0240395	0.031277	0.0718152	0.0548285	0.0589326	0.0591638	0.0142643	0.259424	-0.0124677	1.42297	0.0140589	0.00234081	0	0.142758	0.00171902	0.0334576	-0.0327384	0.00982559	0.0116732	0.00641811	0.421364	0.0818813	0.0146453
'Education'	-0.0153293	-0.00954552	-0.0109958	-0.000223945	-0.00493571	-0.0136342	-0.00175409	-0.00692829	-0.00252936	-0.00768159	-0.00617289	-0.00780013	0.00252002	-0.00331055	-0.00423399	-0.000135151	-0.00238728	-0.00234251	-0.00847715	-0.00187203	-0.00384423	-0.00734237	-0.00175108	-0.000269075	-0.0225213	-0.00296027	-0.010303	-0.00749342	0.0334519
'Land transport'	0.0264274	0.0281932	-0.0172428	0.00395291	-0.00130687	-0.0338846	-0.00306668	-0.0272766	0.00813899	-0.0124886	0.00919313	-0.0190951	0.0117635	0.0118887	0.00573603	0.0199995	-0.0355518	-0.00459215	0.0854072	-0.00129278	0.00181932	0.0158147	-0.012801	0.0004792	0.00332942	-0.00210441	-0.00374153	-0.0349433	0.176694
'Other services'	0.00571398	0.0135732	-0.00465775	0.000659864	-0.0244295	0.00794162	0.00310643	0.00208899	-0.00279535	0.00929418	-0.00627405	0.0174174	0.00250413	0.00190331	-0.00239202	-0.001057	-0.010666	0.00138242	0.0488488	0.00153153	9.94192e-05	0.00573892	0.00580987	0.00744178	0.00181311	0.00376824	-0.00101298	-0.0123152	0.0168699
'Legal activities'	0.0654076	0.0280469	0.124468	-0.000615546	0.135501	0.0647627	0.0310525	0.0697619	0.0488488	0.338462	-0.0237974	0.0460664	-0.000454259	0.0178503	0.062088	0.0373742	0.0324167	0.0288056	0.0579117	0.0151743	0.00290714	0.0212344	0.035466	0.0251755	0.102524	0.0283626	0.0453332	0.0702838	0.0416499
'Mining'	0.52317	2.60397	0.0580028	0.0234879	0.0969159	1.05751	0.0190268	0.301861	0.059817	0.382597	0.488669	0.000943664	0.460305	0.00442164	0.603689	0.0635111	0.861081	0.206129	1.38157	0.0249015	0.0373129	0.0884205	-0.0100848	0.112899	-0.00693594	0.128398	0.142814	0.245268	0.163454
'Motor vehicles'	0.114175	0.103269	0.249184	0.0364791	0.00591432	0.0238772	0.16537	0.0331001	0.0990529	0.955746	0.0850167	0.148863	0.189437	0.223063	0.0133265	0.288075	0.0763781	0.0498474	0.697354	0.053178	0.0168096	0.336968	0.0142246	0.0150017	0.0295511	0.00393068	0.034069	0.0625091	-0.0493679
'Computer'	0.195734	0.353395	0.137226	0.0269612	0.03555	0.104661	0.0410831	0.130812	0.0369205	0.00676779	0.112838	0.0451684	0.279227	0.0533114	0.0112405	0.011848	0.182172	0.0696602	0.495683	0.0677336	0.0141023	0.00936174	0.0311176	0.0498612	0.0941811	0.00588719	0.0604516	0.0296049	-0.00924882
'Textiles'	-0.0310504	-0.0324982	-0.0139957	-0.00233259	0.00136354	-0.0360364	0.010702	-0.00826656	-0.016647	-0.00591715	0.0195437	-0.0129723	-0.00832495	0.00507291	-0.0189136	-0.115557	-0.0161935	-0.00209416	-0.0769748	-0.00350522	-0.00309872	-0.017715	0.00319583	-0.00382168	-0.0152998	-0.00568234	-0.0134422	-0.273191	0.0826667
'Construction'	-0.0842021	-0.0655647	-0.0341082	-0.00205093	-0.0274517	-0.0752774	-0.0145326	-0.0196567	-0.00982102	-0.0931208	-0.039091	-0.0283216	0.00249765	-0.00226508	-0.0784319	-0.119119	-0.0944435	-0.0148203	-0.0351292	-0.0031209	-0.00186063	-0.0210964	-0.0131734	-0.0106162	-0.0500908	-0.00348428	-0.0289949	-0.047193	-0.0859357
'Telecommunication'	0.017134	0.0315916	0.0061831	-0.000393316	0.0494537	0.0193369	0.00428288	-0.00796345	0.00737763	0.0345617	0.00668023	0.0218855	-0.0015013	0.00469481	0.00695242	0.00125098	0.0156443	0.00138511	0.00578878	0.000650493	0.000484746	0.0100677	0.00320429	0.00275064	-0.000287195	0.00911503	0.01914	0.0395726	-0.0204139
'Insurance'	0.0432495	0.00913304	-0.00378791	-0.000824374	0.00944753	0.0227076	-0.000294133	0.0261402	0.00288172	0.0606452	0.0174621	0.00910262	0.0219389	0.00618397	0.0306801	-0.0111787	0.0768034	0.0012624	0.0116761	0.00138104	0.000424433	0.015892	0.0102993	0.00250773	0.15267	0.00566624	0.0102242	0.0329705	0.0108734
'Metal products'	0.079417	0.231556	0.0782403	0.0123299	0.0289134	0.119993	0.0451348	-0.00872123	0.074155	0.0277833	0.0273219	0.266768	0.0379731	0.0622444	0.0971198	0.248456	-0.0153472	0.016557	0.243885	0.0470645	0.0364061	0.141711	0.0145203	0.0375413	0.121565	0.0248988	0.0215665	0.138528	0.0052679
(B)	0	0.1	0.2	0.3	0.4	0.5	0.6	0.7	0.8	0.9	1	1.1	1.2	1.3	1.4	1.5	1.6	1.7	1.8	1.9	2	2.1	2.2	2.3	2.4	2.5	2.6	2.7	2.8	2.9	3	3.1	3.2	3.3	3.4	3.5	3.6	3.7	3.8	3.9	4	4.1	4.2	4.3	4.4	4.5	4.6	4.7	4.8
'Crop and animal production, hunting and related service activities'	0.00772468	0.0202611	0.0370271	0.057797	0.0832582	0.112688	0.146633	0.183469	0.221991	0.261658	0.300515	0.337289	0.372208	0.404908	0.432382	0.453495	0.469144	0.478915	0.484195	0.484207	0.4802	0.470078	0.456763	0.440236	0.421055	0.39864	0.37464	0.349185	0.321681	0.292482	0.260912	0.227182	0.19329	0.161817	0.131611	0.102015	0.072399	0.0422141	0.0100785	-0.0229998	-0.0583286	-0.096407	-0.138629	-0.18364	-0.230819	-0.277355	-0.323518	-0.370618	-0.42018
'Forestry and logging'	-0.172808	-0.330843	-0.475348	-0.607458	-0.728209	-0.83854	-0.939322	-1.03135	-1.11535	-1.19199	-1.26188	-1.32558	-1.38362	-1.43646	-1.48455	-1.52825	-1.56795	-1.60398	-1.63664	-1.66621	-1.69295	-1.71709	-1.73884	-1.7584	-1.77594	-1.79163	-1.80562	-1.81806	-1.82909	-1.83883	-1.84739	-1.85487	-1.86136	-1.86692	-1.87164	-1.8756	-1.87885	-1.88148	-1.88353	-1.88506	-1.8861	-1.8867	-1.88689	-1.8867	-1.88616	-1.8853	-1.88415	-1.88274	-1.88108
'Fishing and aquaculture'	-0.0188911	-0.0372135	-0.0549455	-0.0720359	-0.0884397	-0.104154	-0.119179	-0.133507	-0.14721	-0.160275	-0.17268	-0.184468	-0.195635	-0.206193	-0.216114	-0.225443	-0.234187	-0.24238	-0.250018	-0.257128	-0.263755	-0.269931	-0.275708	-0.281065	-0.28606	-0.29071	-0.295015	-0.298994	-0.302601	-0.305807	-0.308673	-0.311232	-0.313505	-0.315533	-0.317273	-0.318819	-0.320152	-0.321269	-0.322191	-0.322913	-0.323463	-0.323877	-0.324154	-0.324307	-0.324317	-0.324219	-0.324046	-0.32378	-0.323397
'Mining and quarrying'	-0.00252285	-0.00538477	-0.00851342	-0.0118498	-0.0153374	-0.0189355	-0.0225958	-0.0262799	-0.0299504	-0.0335887	-0.0371701	-0.0406774	-0.0440953	-0.0474168	-0.0506379	-0.0537561	-0.0567589	-0.0596502	-0.0624336	-0.0651106	-0.06768	-0.070144	-0.072501	-0.0747607	-0.0769237	-0.0789892	-0.0809541	-0.0828152	-0.0845764	-0.0862348	-0.0877994	-0.0892738	-0.0906619	-0.0919659	-0.0931918	-0.0943442	-0.0954347	-0.0964683	-0.0974464	-0.0983642	-0.0992165	-0.1	-0.100718	-0.101373	-0.101975	-0.102522	-0.103018	-0.103471	-0.103876
'Manufacture of food products, beverages and tobacco products'	-0.00502755	-0.00953372	-0.0135099	-0.0170377	-0.020165	-0.0229084	-0.0253393	-0.0275121	-0.0294181	-0.0311411	-0.0327453	-0.0342918	-0.0358058	-0.0372406	-0.038624	-0.0399501	-0.0412264	-0.0425265	-0.0438745	-0.0452486	-0.0465853	-0.0478562	-0.0491075	-0.0503845	-0.0516971	-0.0529967	-0.0542688	-0.0555492	-0.056857	-0.0582096	-0.0596471	-0.0611171	-0.0626416	-0.0642331	-0.0658248	-0.0673913	-0.0688791	-0.0702887	-0.0716618	-0.0730053	-0.0743531	-0.0756774	-0.0769907	-0.0783601	-0.0797425	-0.0811038	-0.0824525	-0.0838156	-0.0851695
'Manufacture of textiles, wearing apparel and leather products'	-0.00212357	-0.00428467	-0.00647726	-0.00870272	-0.0109612	-0.0132452	-0.0155473	-0.0178686	-0.0202039	-0.0225462	-0.0248926	-0.0272417	-0.0295891	-0.0319312	-0.0342586	-0.0365715	-0.0388665	-0.0411276	-0.0433501	-0.0455275	-0.0476579	-0.0497311	-0.0517437	-0.0536933	-0.0555791	-0.057405	-0.0591655	-0.0608591	-0.0624788	-0.0640198	-0.0654878	-0.0668857	-0.0682131	-0.0694768	-0.0706719	-0.0717989	-0.0728553	-0.0738523	-0.0747934	-0.075682	-0.0765152	-0.0772976	-0.0780297	-0.0787187	-0.0793748	-0.0799919	-0.0805798	-0.0811408	-0.0816705
'Manufacture of wood and of products of wood and cork, except furniture; manufacture of articles of straw and plaiting materials'	-0.00286492	-0.00561971	-0.00826372	-0.0108062	-0.0132498	-0.0156098	-0.0178904	-0.0200964	-0.0222342	-0.024315	-0.0263455	-0.0283347	-0.0302861	-0.0322045	-0.0340921	-0.0359324	-0.0377276	-0.0394848	-0.0411945	-0.0428421	-0.0444232	-0.0459403	-0.0473933	-0.0487784	-0.0501051	-0.0513717	-0.0525878	-0.0537607	-0.0548859	-0.0559658	-0.0570117	-0.0580137	-0.05897	-0.0598879	-0.060764	-0.0615926	-0.0623753	-0.0631097	-0.0638026	-0.0644626	-0.0650954	-0.0657105	-0.0663072	-0.0668912	-0.0674628	-0.0680104	-0.0685441	-0.0690643	-0.0695755
'Manufacture of paper and paper products'	0.001414	0.00193966	0.00173971	0.000944321	-0.000343816	-0.00200911	-0.00397944	-0.0061762	-0.008552	-0.0110616	-0.0136498	-0.01628	-0.0189408	-0.0216184	-0.0242735	-0.0268763	-0.0294067	-0.0318547	-0.0341908	-0.0364055	-0.0385195	-0.0405375	-0.042446	-0.044263	-0.0460056	-0.0476795	-0.0492662	-0.0507513	-0.0521318	-0.0534308	-0.0546491	-0.0557879	-0.0568561	-0.0578712	-0.058835	-0.0597484	-0.0605784	-0.0613395	-0.0620251	-0.062629	-0.0631686	-0.0636566	-0.064099	-0.0644996	-0.0648543	-0.0651629	-0.0654388	-0.0657018	-0.0659554
'Printing and reproduction of recorded media'	-0.00847103	-0.0163563	-0.0237482	-0.0306766	-0.0371979	-0.0433336	-0.0491502	-0.0546135	-0.059756	-0.0645171	-0.0689037	-0.0729193	-0.076627	-0.0800669	-0.0832874	-0.0862624	-0.0889496	-0.0913393	-0.0934512	-0.0952785	-0.0969986	-0.098579	-0.100011	-0.101269	-0.102291	-0.103024	-0.103454	-0.103731	-0.103915	-0.103928	-0.103886	-0.103832	-0.103854	-0.103978	-0.104163	-0.104463	-0.104789	-0.105139	-0.105519	-0.105852	-0.106176	-0.106515	-0.106903	-0.1074	-0.107921	-0.10845	-0.108953	-0.109492	-0.110028
'Manufacture of coke and refined petroleum products '	-0.00165267	-0.00305187	-0.0042525	-0.00526384	-0.00610464	-0.00677858	-0.00729964	-0.00768543	-0.00797204	-0.0081646	-0.00825239	-0.00829404	-0.00827635	-0.00823934	-0.00818134	-0.00810525	-0.00802371	-0.00795087	-0.00786168	-0.00776558	-0.00761823	-0.0074521	-0.00727237	-0.00708255	-0.00690686	-0.00670351	-0.00652505	-0.00636068	-0.00622028	-0.00609708	-0.00596561	-0.00584146	-0.00571151	-0.00557636	-0.00541516	-0.00525008	-0.00509962	-0.00493049	-0.00475259	-0.00456658	-0.00439057	-0.00420713	-0.00405864	-0.00394481	-0.00388102	-0.00386842	-0.0038816	-0.00391153	-0.00395827
'Manufacture of chemicals and chemical products '	0.00201871	0.00341822	0.00427815	0.00467987	0.00469334	0.00437322	0.00376713	0.00291879	0.00186573	0.000646511	-0.00071169	-0.00217364	-0.00371028	-0.00530057	-0.00691794	-0.00853569	-0.0101367	-0.0117113	-0.0132591	-0.0147689	-0.0162426	-0.0176771	-0.01907	-0.020415	-0.0217105	-0.0229509	-0.0241379	-0.0252719	-0.0263561	-0.0273922	-0.0283827	-0.0293248	-0.0302267	-0.0310945	-0.0319297	-0.032715	-0.0334518	-0.0341391	-0.0347812	-0.0353858	-0.0359575	-0.0364958	-0.0370083	-0.0374889	-0.0379385	-0.0383542	-0.0387318	-0.0390659	-0.0393654
'Manufacture of basic pharmaceutical products and pharmaceutical preparations'	-4.49222e-05	-0.000288387	-0.000705357	-0.00126923	-0.00195641	-0.00275064	-0.00363301	-0.0045888	-0.00560366	-0.00666952	-0.0077756	-0.00890677	-0.0100529	-0.0112067	-0.01236	-0.0135026	-0.0146311	-0.015738	-0.0168163	-0.0178615	-0.0188742	-0.0198557	-0.020802	-0.0217114	-0.0225838	-0.0234157	-0.0242035	-0.0249476	-0.0256503	-0.026311	-0.026933	-0.0275121	-0.0280423	-0.0285337	-0.0289911	-0.0294198	-0.0298254	-0.0302121	-0.0305785	-0.0309213	-0.0312373	-0.0315309	-0.0317976	-0.0320327	-0.0322345	-0.0324072	-0.0325555	-0.032684	-0.0327983
'Manufacture of rubber and plastic products'	0.000483155	0.000816395	0.000996145	0.00103354	0.000946486	0.000750123	0.000443678	4.10506e-05	-0.000451333	-0.00101616	-0.001633	-0.00228483	-0.00296518	-0.00366194	-0.00437461	-0.00510487	-0.00586708	-0.00665244	-0.00748023	-0.00835166	-0.00925893	-0.0102019	-0.011166	-0.0121474	-0.0131309	-0.0141138	-0.0150808	-0.0160115	-0.0168978	-0.0177424	-0.0185388	-0.0192989	-0.0200092	-0.0206584	-0.0212569	-0.021817	-0.0223345	-0.0228075	-0.0232322	-0.0236173	-0.0239713	-0.0242881	-0.0245662	-0.0248106	-0.0250263	-0.0252188	-0.0253987	-0.0255561	-0.0256912
'Manufacture of other non-metallic mineral products'	-0.000232862	-0.000533999	-0.000889476	-0.00129444	-0.00174368	-0.00223502	-0.00275989	-0.00331003	-0.00387718	-0.00445526	-0.00504305	-0.00563326	-0.00622794	-0.00682653	-0.00742871	-0.00803474	-0.00863647	-0.00923682	-0.00983144	-0.0104169	-0.010986	-0.0115333	-0.0120615	-0.012568	-0.0130515	-0.0135167	-0.0139573	-0.0143765	-0.014769	-0.0151397	-0.015489	-0.0158144	-0.0161214	-0.0164073	-0.016672	-0.0169185	-0.0171526	-0.0173746	-0.0175852	-0.0177805	-0.0179644	-0.0181406	-0.0183045	-0.0184547	-0.0185833	-0.0186909	-0.0187808	-0.0188556	-0.018918
'Manufacture of basic metals'	-0.00053375	-0.000993578	-0.00138207	-0.00170837	-0.00197947	-0.00220151	-0.00238677	-0.00254518	-0.00267091	-0.00277156	-0.00285007	-0.00291357	-0.0029658	-0.00300191	-0.00301947	-0.00302198	-0.00301612	-0.00299343	-0.00296281	-0.00292481	-0.0028801	-0.00283287	-0.00278395	-0.0027321	-0.00267575	-0.0026138	-0.00255633	-0.00250422	-0.00245577	-0.0024166	-0.00239092	-0.00237209	-0.00236596	-0.00237842	-0.00240631	-0.00245325	-0.00251202	-0.00258461	-0.00266331	-0.0027537	-0.00286317	-0.00298927	-0.00313143	-0.00329028	-0.00346895	-0.00366509	-0.00387726	-0.00410795	-0.00435077
'Manufacture of fabricated metal products, except machinery and equipment'	-0.0010194	-0.00209822	-0.00323308	-0.00441896	-0.0056464	-0.00689417	-0.0081503	-0.00941711	-0.0106829	-0.0119196	-0.0131277	-0.0143224	-0.0155106	-0.0166652	-0.0177948	-0.0189065	-0.0199959	-0.0210336	-0.0220352	-0.0229976	-0.0239195	-0.024813	-0.0256588	-0.0264442	-0.0271727	-0.0278522	-0.0284609	-0.0289856	-0.029458	-0.0298728	-0.0302472	-0.0305677	-0.0308563	-0.0310927	-0.0312778	-0.0313987	-0.0314392	-0.0314335	-0.0313584	-0.0312308	-0.0310593	-0.0308649	-0.0306544	-0.0304349	-0.030227	-0.0300132	-0.0298066	-0.029611	-0.029403
'Manufacture of computer, electronic and optical products'	-0.000329325	-0.000661977	-0.000998384	-0.00133752	-0.0016769	-0.00201436	-0.00234819	-0.00267684	-0.00299824	-0.00331137	-0.00361695	-0.00391521	-0.00420514	-0.00448851	-0.00476519	-0.0050318	-0.00528643	-0.00553105	-0.00576461	-0.00599073	-0.00620758	-0.00641743	-0.00661918	-0.00681291	-0.0069989	-0.0071765	-0.00734417	-0.00749984	-0.00764277	-0.00777581	-0.00789954	-0.00801554	-0.00812644	-0.00823142	-0.00833104	-0.00842515	-0.00851215	-0.00859245	-0.00866571	-0.00873047	-0.00878403	-0.00882538	-0.00885802	-0.00888104	-0.00889424	-0.00889935	-0.00889435	-0.00888228	-0.00886362
'Manufacture of electrical equipment'	0.000259206	0.000519203	0.000772884	0.00101932	0.0012649	0.00151961	0.0017931	0.00207537	0.00236134	0.00265066	0.00293219	0.00321263	0.00348012	0.0037527	0.00401893	0.00428264	0.00453243	0.00477403	0.00499906	0.00520363	0.00538437	0.00554296	0.00568569	0.0058149	0.00592448	0.00601301	0.00607481	0.00614146	0.00619876	0.00623922	0.00625709	0.00625172	0.0062289	0.00619321	0.00614079	0.00606541	0.00596179	0.00587176	0.00578173	0.0056768	0.00555041	0.00540975	0.0052539	0.00508454	0.00491424	0.00473616	0.00454529	0.00435997	0.00418457
'Manufacture of machinery and equipment n.e.c.'	-6.6656e-05	-0.000118534	-0.000158639	-0.000191804	-0.000219589	-0.000243144	-0.000268246	-0.000289703	-0.000307679	-0.000320328	-0.000328771	-0.000331112	-0.000327773	-0.000321631	-0.000313056	-0.000306233	-0.00030276	-0.000300743	-0.000304108	-0.000311298	-0.000320978	-0.000330321	-0.000337982	-0.000345341	-0.000349661	-0.000350315	-0.000349482	-0.000347463	-0.000342193	-0.00033212	-0.000314766	-0.000294069	-0.000268276	-0.000241022	-0.000208451	-0.000171803	-0.000139044	-0.000109594	-8.33821e-05	-6.0658e-05	-4.28178e-05	-2.57411e-05	-7.81762e-06	9.02204e-06	2.19156e-05	3.28508e-05	4.21131e-05	5.15291e-05	5.89466e-05
'Manufacture of motor vehicles, trailers and semi-trailers'	-0.00228271	-0.00426907	-0.00602721	-0.00756002	-0.00885532	-0.00994192	-0.0108401	-0.0115327	-0.0120041	-0.0122459	-0.0123474	-0.0123181	-0.0121735	-0.0119103	-0.0115646	-0.0111304	-0.0106176	-0.0101079	-0.00961948	-0.00916932	-0.00874481	-0.00834304	-0.00799301	-0.00768668	-0.00745459	-0.00730669	-0.00720348	-0.00717162	-0.00714314	-0.00714441	-0.00718969	-0.0072822	-0.0074025	-0.00755356	-0.00771055	-0.00788102	-0.00804731	-0.0082189	-0.00839975	-0.00856971	-0.00873703	-0.0088911	-0.00899702	-0.00907859	-0.00915785	-0.00923294	-0.0092953	-0.00934297	-0.00937591
'Manufacture of other transport equipment'	-0.00230749	-0.00433526	-0.00609489	-0.00761364	-0.0089092	-0.0100101	-0.0109304	-0.0116868	-0.0122865	-0.0127369	-0.013042	-0.0132212	-0.0132929	-0.0132595	-0.0131377	-0.0129215	-0.0126321	-0.0122937	-0.0119076	-0.0114668	-0.0109883	-0.0104901	-0.00998293	-0.00949568	-0.0090351	-0.00861557	-0.00822476	-0.00787592	-0.00756416	-0.00728136	-0.00704233	-0.00685141	-0.00670149	-0.00658231	-0.00647944	-0.00637	-0.00624601	-0.00609961	-0.00593459	-0.00577	-0.00559208	-0.00541055	-0.00523037	-0.00505982	-0.00490074	-0.00474259	-0.00457815	-0.00440428	-0.00423378
'Manufacture of furniture; other manufacturing'	0.00066162	0.00124645	0.00176006	0.00220786	0.00259815	0.00293761	0.00323103	0.00347859	0.00367986	0.00384029	0.0039596	0.00404207	0.00409343	0.00411899	0.00412159	0.00410225	0.00406376	0.00401115	0.00395242	0.00388658	0.00381333	0.00373525	0.0036526	0.00356764	0.00348067	0.00339108	0.00329831	0.0032049	0.00311636	0.00303168	0.00295124	0.00287732	0.0028071	0.00274121	0.00267919	0.00262352	0.00257487	0.00253032	0.00248739	0.00244926	0.00241432	0.00237831	0.00234292	0.00230393	0.00225728	0.00220498	0.00215009	0.00209774	0.00204732
'Repair and installation of machinery and equipment'	-3.13973e-06	5.16411e-06	1.37189e-07	-2.04099e-05	-7.15674e-05	-0.000136744	-0.000218903	-0.000320637	-0.000405288	-0.0004503	-0.000472073	-0.000491022	-0.000502766	-0.000475122	-0.000352173	-0.000168757	0.000109897	0.000499041	0.000955165	0.00146734	0.00204349	0.00267253	0.00334679	0.00405723	0.00477522	0.00547078	0.00611197	0.00670605	0.00725678	0.0077596	0.00823523	0.00868574	0.00912233	0.00955365	0.0099755	0.0103859	0.0107909	0.0111892	0.0115847	0.0119491	0.0122651	0.0125079	0.0127107	0.0128822	0.013041	0.013176	0.0132708	0.0133092	0.0132824
'Electricity, gas, steam and air conditioning supply'	0.000714846	0.00135535	0.00192903	0.00243871	0.00290089	0.00331545	0.00359417	0.00373598	0.00375772	0.00368587	0.00355449	0.00338144	0.00311951	0.00276699	0.00235478	0.00188366	0.0013733	0.000853137	0.000337223	-0.000149711	-0.000602567	-0.00102594	-0.00140041	-0.00171574	-0.00196031	-0.00209854	-0.002173	-0.00218185	-0.00210244	-0.00193645	-0.00168916	-0.0013605	-0.000976127	-0.000523598	-6.16484e-05	0.000397848	0.000803804	0.00118812	0.00154272	0.00186927	0.00218563	0.00244374	0.00269416	0.00293573	0.00317436	0.00336405	0.0035124	0.00363877	0.00375085
'Water collection, treatment and supply'	-0.000163862	-0.000291574	-0.00039054	-0.000466635	-0.000526289	-0.000569594	-0.000599698	-0.000618723	-0.000628468	-0.000632775	-0.000635159	-0.000628414	-0.000610262	-0.000584268	-0.000551289	-0.000519317	-0.000488582	-0.000455865	-0.000427454	-0.000403829	-0.000383224	-0.00036163	-0.000337329	-0.000308812	-0.000268675	-0.000222217	-0.00016882	-0.000111352	-4.67801e-05	2.11615e-05	9.79366e-05	0.000180717	0.000268393	0.000361704	0.000457358	0.000550451	0.000644029	0.000732955	0.000817234	0.000905169	0.000997312	0.00109152	0.00118791	0.00128466	0.00138237	0.00147556	0.00156893	0.00166086	0.00175472
'Sewerage; waste collection, treatment and disposal activities; materials recovery; remediation activities and other waste management services '	-0.000788101	-0.00136746	-0.00173865	-0.00196622	-0.00205085	-0.00202504	-0.00188873	-0.00165245	-0.00135868	-0.00104043	-0.000680887	-0.000294096	5.84354e-05	0.000427315	0.000812891	0.00122806	0.00167562	0.00210645	0.00252317	0.00291137	0.0032512	0.00357434	0.00386361	0.00410699	0.0042908	0.00442399	0.0044807	0.00450486	0.0044947	0.00447619	0.00442623	0.00433979	0.00422216	0.00410289	0.0039961	0.00392459	0.00390026	0.00393566	0.00404879	0.00421038	0.00445249	0.00476214	0.00512904	0.00554369	0.00596325	0.00634362	0.00669009	0.00703907	0.00738039
'Construction'	0.000255001	0.000500182	0.000735629	0.000960875	0.00117746	0.0013892	0.0015975	0.00180326	0.00200459	0.00219988	0.00239211	0.00256969	0.00273627	0.0028943	0.00305005	0.0032039	0.00335284	0.00350474	0.00365428	0.00380337	0.00395056	0.00409434	0.00423266	0.00437127	0.00451319	0.0046587	0.00480541	0.00495222	0.00509969	0.00525153	0.00540578	0.00555622	0.00569635	0.00583209	0.00596661	0.00609625	0.00621588	0.0063249	0.00641356	0.00648316	0.00652914	0.00656237	0.00658455	0.00659222	0.00658629	0.00657398	0.00655663	0.00653449	0.00651004
'Wholesale and retail trade and repair of motor vehicles and motorcycles'	0.000322677	0.000621523	0.000899939	0.00115763	0.00139033	0.00160133	0.00179446	0.00197434	0.00214514	0.00230485	0.00245794	0.00260494	0.00274378	0.00287436	0.00299759	0.00311768	0.0032405	0.00336597	0.00349126	0.00361555	0.00373735	0.00385769	0.00397232	0.00408251	0.00418562	0.00428445	0.00438564	0.00449059	0.00460123	0.00472244	0.00485099	0.0049845	0.00513156	0.00529481	0.00546966	0.00565457	0.00584706	0.00604522	0.0062479	0.00645151	0.00665384	0.00685081	0.00703558	0.00721166	0.00738268	0.00755137	0.00771505	0.00787577	0.00803466
'Wholesale trade, except of motor vehicles and motorcycles'	-0.000592674	-0.00114958	-0.00167224	-0.00216542	-0.00262455	-0.0030485	-0.00343823	-0.0037916	-0.00410943	-0.00439801	-0.00467074	-0.004922	-0.00514672	-0.00535055	-0.00552549	-0.00567198	-0.00578835	-0.0058837	-0.00595383	-0.00600205	-0.00603322	-0.00604841	-0.00605031	-0.00603256	-0.00599689	-0.00594806	-0.00588294	-0.00579948	-0.00570644	-0.00560473	-0.00549615	-0.00538285	-0.00526344	-0.00513958	-0.00500523	-0.00485138	-0.00467105	-0.0044659	-0.00423857	-0.00399752	-0.00373889	-0.00345916	-0.00315572	-0.00282801	-0.00248567	-0.00212633	-0.00175076	-0.00136603	-0.000969466
'Retail trade, except of motor vehicles and motorcycles'	0.000498881	0.000983278	0.00146228	0.00192668	0.00237546	0.00281207	0.0032314	0.00363181	0.00402017	0.00439343	0.00474014	0.00507639	0.00541011	0.00573661	0.00605544	0.00636737	0.00667855	0.00698974	0.00729493	0.0076025	0.00790355	0.00820709	0.00852078	0.00884139	0.00915853	0.00947063	0.00976942	0.0100574	0.010341	0.0106282	0.0109086	0.0111756	0.0114397	0.0117011	0.0119604	0.0122158	0.0124708	0.0127226	0.0129725	0.013219	0.0134588	0.0136939	0.0139158	0.014121	0.0143175	0.014505	0.0146861	0.0148624	0.0150276
'Land transport and transport via pipelines'	0.00121307	0.0024056	0.00356504	0.0046998	0.00579709	0.0068616	0.00787641	0.0088481	0.00978188	0.0106946	0.0115815	0.0124326	0.0132373	0.0139991	0.0147215	0.0154109	0.0160583	0.0166614	0.0172287	0.0177537	0.01824	0.0187005	0.0191386	0.0195428	0.01991	0.0202479	0.0205512	0.0208262	0.0210792	0.0213089	0.0215098	0.0216843	0.021837	0.021971	0.0221028	0.0222311	0.0223602	0.0224808	0.0225977	0.0227079	0.0228197	0.0229411	0.0230653	0.0231985	0.023345	0.0235047	0.0236645	0.0238332	0.024017
'Water transport'	7.59632e-05	0.000174649	0.000291278	0.000426589	0.000578982	0.0007398	0.000903512	0.00107142	0.00124148	0.00141888	0.00159956	0.00178067	0.00196544	0.00215126	0.00233916	0.00253306	0.00273387	0.00294559	0.00317002	0.0034051	0.00364715	0.00389251	0.00414364	0.00440031	0.00465588	0.00490621	0.00516078	0.00541148	0.00565749	0.00589209	0.00611805	0.0063266	0.00652247	0.00671526	0.006915	0.00711983	0.00733037	0.00754293	0.00775837	0.00797943	0.00820301	0.00843447	0.00868493	0.0089469	0.00921114	0.00947632	0.00974073	0.0100031	0.0102705
'Air transport'	0.00123108	0.00237924	0.00345418	0.00446237	0.00540832	0.00629682	0.00712564	0.00790088	0.00862427	0.00930449	0.00994404	0.0105466	0.0111103	0.0116383	0.012131	0.0125929	0.0130247	0.0134278	0.0138037	0.0141551	0.014486	0.014797	0.0150905	0.0153659	0.015627	0.0158742	0.0161044	0.0163217	0.0165287	0.016729	0.0169259	0.0171187	0.0173048	0.0174851	0.0176601	0.0178277	0.0179889	0.0181427	0.0182877	0.0184242	0.0185538	0.0186781	0.0187992	0.0189193	0.0190385	0.019155	0.019272	0.0193867	0.0195011
'Warehousing and support activities for transportation'	0.000910866	0.00175684	0.00255488	0.00331016	0.00402604	0.00470935	0.00538269	0.00603328	0.00666524	0.00729094	0.00790721	0.00851459	0.00911913	0.00971636	0.0102842	0.0108059	0.0112717	0.0117067	0.0121177	0.0125113	0.0128673	0.013199	0.0135019	0.013782	0.0140401	0.0142751	0.0145005	0.0147169	0.0149312	0.0151538	0.0153874	0.0156352	0.015894	0.0161526	0.0164131	0.0166717	0.0169094	0.0171187	0.0173029	0.0174652	0.0176107	0.0177493	0.0178729	0.0179801	0.0180768	0.0181589	0.0182313	0.0182889	0.0183372
'Postal and courier activities'	8.05226e-05	0.00029336	0.000624238	0.00106299	0.00157148	0.00212083	0.00271321	0.00333739	0.00399451	0.00467751	0.00538076	0.00609658	0.00681757	0.00753374	0.00825604	0.00898336	0.00971523	0.0104499	0.0111879	0.0119252	0.0126588	0.013388	0.0141155	0.0148124	0.0154819	0.016141	0.016781	0.0174018	0.0180075	0.0186159	0.0192069	0.0197831	0.0203661	0.0209767	0.0216067	0.0222402	0.0228651	0.0234886	0.024135	0.024788	0.0254504	0.0261144	0.0267887	0.0274816	0.0281956	0.0289093	0.0296106	0.0303118	0.0310294
'Accommodation and food service activities'	0.00352178	0.00677796	0.00978478	0.0125748	0.0151838	0.0176073	0.0198491	0.0219277	0.0238522	0.0256424	0.0273006	0.0288327	0.0302447	0.0315356	0.0327124	0.0337989	0.0347738	0.0356637	0.0364798	0.0372428	0.0379325	0.0385727	0.0391656	0.0396986	0.0402022	0.0406868	0.0411543	0.0416169	0.0420584	0.0424739	0.0428758	0.0432768	0.0436746	0.0440927	0.0445152	0.0449152	0.0453035	0.045701	0.0460928	0.0464676	0.0468025	0.0470874	0.0473007	0.0474605	0.0475615	0.0475986	0.0476058	0.0475784	0.047519
'Publishing activities'	0.00527937	0.0100468	0.0143463	0.0182171	0.0217077	0.0248537	0.0276907	0.0302491	0.0325629	0.0346444	0.0365111	0.0381842	0.039685	0.0410365	0.0422495	0.0433272	0.0442813	0.0451268	0.0458838	0.0465605	0.0471656	0.04771	0.048202	0.0486477	0.0490436	0.0493939	0.0497053	0.049967	0.050182	0.050356	0.0504876	0.0505799	0.0506387	0.0506804	0.0507168	0.0507522	0.0507769	0.0507982	0.050829	0.0508734	0.0509291	0.0509848	0.051031	0.0510753	0.0511147	0.0511524	0.0511911	0.0512303	0.0512814
'Motion picture, video and television programme production, sound recording and music publishing activities; programming and broadcasting activities'	0.00397246	0.00743265	0.0104401	0.0130516	0.0153154	0.0172768	0.0189842	0.0204735	0.0217763	0.0229141	0.0239141	0.0247958	0.0255722	0.0262596	0.0268738	0.0274288	0.0279349	0.0283956	0.0288149	0.0292074	0.0295725	0.0299165	0.0302464	0.0305634	0.0308692	0.0311733	0.0314749	0.0317711	0.0320599	0.0323444	0.0326293	0.0329145	0.0332064	0.0335059	0.0338127	0.0341246	0.0344427	0.0347641	0.0350864	0.0354129	0.0357477	0.0360914	0.0364474	0.0368105	0.0371798	0.0375565	0.0379381	0.0383293	0.0387238
'Telecommunications'	0.00281985	0.00557983	0.00828141	0.0109308	0.0134605	0.0158808	0.0181601	0.0203172	0.0223792	0.0243409	0.0262244	0.0280499	0.0298276	0.0315582	0.0332457	0.0348705	0.0364463	0.0379734	0.0394478	0.0408736	0.0422371	0.0435338	0.0447532	0.0459117	0.0469813	0.0479845	0.0489287	0.049818	0.0506645	0.0514568	0.0522021	0.0528963	0.053548	0.0541557	0.0547112	0.0552092	0.0556639	0.0560628	0.0564036	0.0566933	0.0569237	0.0571033	0.0572024	0.0572108	0.0571047	0.0568954	0.0565861	0.0561879	0.055748
'Computer programming, consultancy and related activities; information service activities'	0.00287035	0.00547443	0.00784185	0.00999496	0.011952	0.013739	0.0153655	0.0168467	0.0181944	0.0194261	0.0205536	0.0215851	0.0225312	0.0234077	0.0242133	0.0249578	0.0256455	0.0262855	0.0268791	0.0274292	0.0279446	0.0284296	0.0288838	0.0293156	0.0297337	0.0301329	0.030518	0.0308915	0.0312528	0.0316021	0.0319457	0.0322744	0.0325868	0.0328816	0.0331644	0.0334424	0.0337222	0.0340104	0.0343119	0.0346186	0.0349323	0.0352535	0.0355809	0.0359155	0.0362608	0.0366193	0.0369896	0.0373702	0.037762
'Financial service activities, except insurance and pension funding'	0.00175959	0.00341648	0.00497055	0.00639866	0.00772429	0.00896086	0.0101072	0.0111876	0.0122038	0.0131626	0.0140644	0.0149125	0.0157421	0.0165381	0.0173049	0.0180544	0.0187761	0.0194394	0.0200343	0.020616	0.0211899	0.021794	0.0224466	0.0231322	0.0238216	0.0245189	0.0252024	0.0258719	0.0265362	0.0272194	0.0279178	0.0286155	0.0292914	0.0299576	0.0306208	0.0312818	0.0319255	0.0325587	0.0331812	0.0337869	0.0343774	0.0349517	0.0354779	0.035965	0.0364218	0.0368338	0.03722	0.037602	0.0379695
'Insurance, reinsurance and pension funding, except compulsory social security'	0.00207591	0.00412772	0.00614011	0.00812728	0.0100821	0.0119916	0.0138471	0.0156621	0.0174461	0.0191829	0.0208811	0.0225346	0.0241444	0.0257312	0.0272646	0.0287333	0.0301684	0.031566	0.0329234	0.0342334	0.0354936	0.0367238	0.037897	0.0389928	0.0400078	0.040958	0.0418514	0.0426907	0.0434977	0.0442911	0.0450801	0.0458574	0.0466154	0.0473586	0.0481097	0.0488757	0.049651	0.0504515	0.0512598	0.0520701	0.0528704	0.0536777	0.0544946	0.0553141	0.0561419	0.0569693	0.0577899	0.0585862	0.0593485
'Activities auxiliary to financial services and insurance activities'	-0.00249049	-0.00449386	-0.00606834	-0.00728321	-0.00815916	-0.0087995	-0.00929172	-0.00965389	-0.00988729	-0.00997511	-0.00996859	-0.00987352	-0.00968065	-0.00938131	-0.00893254	-0.00833934	-0.00763526	-0.00683234	-0.00594511	-0.00498434	-0.00392343	-0.0027707	-0.00152961	-0.000249686	0.00102544	0.00234577	0.00374917	0.00520979	0.00673462	0.00828326	0.00986213	0.0114771	0.0131012	0.0147253	0.0163184	0.0178775	0.0193732	0.020836	0.0222751	0.0236535	0.0250079	0.0263379	0.027651	0.0289598	0.0302419	0.0315099	0.0327196	0.0338948	0.0350703
'Real estate activities'	0.00828783	0.0158244	0.0226731	0.0288908	0.0345497	0.0397038	0.0443931	0.0486509	0.0525169	0.0560243	0.0592018	0.0620786	0.0646864	0.067045	0.0691766	0.0710842	0.0727824	0.074293	0.0756351	0.0768315	0.0779144	0.0788777	0.0797283	0.0804632	0.0810965	0.0816351	0.0820973	0.0824863	0.0828209	0.0831025	0.0833428	0.0835447	0.0837161	0.083865	0.0839936	0.0841047	0.0841987	0.0842832	0.0843598	0.0844352	0.0844942	0.0845427	0.0845864	0.08464	0.0847062	0.0847831	0.084859	0.0849362	0.0850181
'Legal and accounting activities; activities of head offices; management consultancy activities'	-0.00149731	-0.00266517	-0.00348647	-0.00389858	-0.00387893	-0.00343244	-0.00260282	-0.00146555	2.99016e-05	0.00181409	0.0038514	0.00604948	0.00830347	0.010591	0.0129365	0.0152928	0.0177489	0.0202237	0.0227363	0.0252839	0.0278546	0.0305091	0.0332069	0.0358452	0.0384963	0.0411429	0.0437339	0.0461963	0.0484846	0.0505668	0.0525509	0.0544655	0.0563589	0.0581613	0.0598347	0.0613595	0.0627126	0.0639468	0.0650649	0.0661261	0.0671112	0.0681028	0.0690191	0.0698624	0.0706578	0.0714987	0.0723923	0.0733595	0.0744082
'Architectural and engineering activities; technical testing and analysis'	0.000112751	0.000225424	0.000361505	0.000520347	0.000705366	0.000920872	0.00117019	0.00146319	0.00180512	0.00219952	0.00265614	0.00315584	0.00370547	0.00431591	0.00497864	0.00567221	0.00639836	0.007152	0.00795419	0.0087852	0.00965317	0.0105553	0.0114888	0.0124532	0.0134569	0.0144963	0.015559	0.0166507	0.0177753	0.0189512	0.0201732	0.0214273	0.022688	0.0239503	0.0252059	0.0264673	0.0277281	0.028973	0.0302209	0.031452	0.0326845	0.033932	0.0352046	0.0364871	0.0377687	0.0390486	0.0403265	0.041598	0.0428557
'Scientific research and development'	0.00578529	0.0112154	0.0163045	0.0210801	0.0255825	0.0298438	0.0338815	0.0377038	0.0413028	0.0446892	0.0478731	0.0508603	0.0536693	0.0563238	0.0588405	0.0612385	0.0635202	0.0656819	0.0677251	0.0696237	0.0713895	0.0730202	0.0745263	0.0759183	0.0772175	0.0784367	0.0795736	0.0806417	0.0816662	0.0826535	0.0836116	0.0845429	0.0854729	0.0864059	0.0873432	0.0882716	0.0891796	0.0900699	0.0909235	0.0917443	0.0925247	0.0932529	0.0939394	0.0945679	0.0951385	0.0956438	0.0960967	0.0965011	0.0968713
'Advertising and market research'	0.00701024	0.0135869	0.0197693	0.0255427	0.0309404	0.0359908	0.0407234	0.0451496	0.0493096	0.0532091	0.0568849	0.0603527	0.0636251	0.0667235	0.069639	0.0723845	0.0749743	0.0773775	0.0796287	0.081736	0.0837104	0.0855566	0.0873199	0.0889995	0.0906005	0.0921098	0.0935406	0.0949264	0.0962735	0.0975829	0.0988707	0.100138	0.10137	0.102579	0.103761	0.104883	0.105957	0.106988	0.107965	0.108878	0.109734	0.110531	0.111249	0.111901	0.112466	0.112943	0.113358	0.113694	0.113948
'Other professional, scientific and technical activities; veterinary activities'	0.0100142	0.0190048	0.0270811	0.0343433	0.0408657	0.0467267	0.0519955	0.0567382	0.0610085	0.0648591	0.0683395	0.0714933	0.0743624	0.076971	0.0793475	0.0815126	0.0834812	0.0852804	0.086921	0.0884145	0.0897683	0.0909999	0.0921154	0.0931311	0.0940546	0.0949025	0.0956781	0.0963929	0.097055	0.097662	0.098217	0.09873	0.0991963	0.0996167	0.0999867	0.100313	0.100597	0.100855	0.1011	0.101343	0.101582	0.101816	0.102046	0.102271	0.102507	0.102748	0.102994	0.10324	0.103495
'Administrative and support service activities'	-0.000197579	-0.000174075	9.19544e-05	0.000589374	0.00129038	0.00218747	0.00326296	0.00448317	0.00583133	0.0072589	0.00874962	0.0103015	0.0118945	0.0135236	0.0151951	0.0169016	0.0185933	0.0202588	0.0219106	0.0235409	0.0251643	0.0267761	0.0283769	0.0299689	0.0315257	0.0330632	0.0345806	0.0360635	0.0375416	0.0390144	0.0405008	0.0420141	0.0435548	0.0451235	0.0467106	0.0482989	0.0498866	0.0514711	0.0530865	0.0547223	0.0563596	0.0579942	0.0596157	0.0612399	0.0628919	0.0645584	0.0662437	0.0679394	0.0696473
'Public administration and defence; compulsory social security'	0.0102196	0.0200067	0.0293742	0.0383656	0.0469819	0.0552247	0.0631215	0.0706616	0.0778291	0.0846359	0.0910604	0.0971242	0.102877	0.108346	0.113578	0.118569	0.123341	0.127897	0.132276	0.136505	0.140619	0.144621	0.148524	0.15231	0.155973	0.159498	0.162936	0.166264	0.169464	0.172556	0.175514	0.178337	0.18101	0.183553	0.185993	0.188344	0.19064	0.1929	0.195128	0.197315	0.199437	0.201524	0.203586	0.205624	0.207638	0.20964	0.211604	0.213527	0.215383
'Education'	0.00911528	0.0181286	0.026873	0.0351869	0.043008	0.0503095	0.0571035	0.0632498	0.0689132	0.0741445	0.0790214	0.0835713	0.0878332	0.0918768	0.0957002	0.0992731	0.102667	0.106003	0.109294	0.112704	0.11616	0.119655	0.123201	0.126837	0.130482	0.134103	0.137596	0.140983	0.144415	0.1478	0.151103	0.15432	0.157482	0.160472	0.163311	0.166091	0.168679	0.171049	0.173197	0.175161	0.176974	0.178633	0.180054	0.181344	0.182501	0.183513	0.184364	0.185078	0.185662
'Human health and social work activities'	-0.00162756	-0.00216274	-0.00176044	-0.000529152	0.0013667	0.00387716	0.00700488	0.0105794	0.0145271	0.0188731	0.0235967	0.0284867	0.0334995	0.0384764	0.0435472	0.0486614	0.0538807	0.0591585	0.0644804	0.0697151	0.0748555	0.0799242	0.0849351	0.0898603	0.0946983	0.0994643	0.104217	0.108902	0.113518	0.117946	0.122271	0.126499	0.130732	0.134931	0.138978	0.14299	0.146894	0.150736	0.154579	0.15851	0.162507	0.166443	0.170444	0.174491	0.178538	0.182562	0.186521	0.190488	0.194457
'Other service activities'	-0.00510905	-0.00911667	-0.012135	-0.0142726	-0.0155616	-0.0161882	-0.0162616	-0.0156547	-0.0145783	-0.0129621	-0.0108528	-0.00820422	-0.00506611	-0.00140717	0.0028173	0.00750081	0.0125517	0.0177029	0.0229544	0.0281339	0.0332596	0.0384597	0.0437019	0.0490763	0.054442	0.0598842	0.065144	0.0702342	0.0752218	0.0798867	0.0843887	0.0887301	0.0928942	0.0967841	0.100606	0.104359	0.108057	0.111761	0.115556	0.119358	0.123072	0.126738	0.130252	0.133689	0.136938	0.139876	0.142496	0.144921	0.147297
'Activities of households as employers; undifferentiated goods- and services-producing activities of households for own use'	0.0494698	0.0961319	0.140181	0.181815	0.22113	0.258229	0.293201	0.326141	0.3572	0.386456	0.414068	0.440132	0.464709	0.487877	0.509691	0.530222	0.549506	0.567719	0.584926	0.601289	0.616825	0.631616	0.645738	0.65925	0.672227	0.684619	0.696551	0.708097	0.719301	0.730191	0.740729	0.750929	0.760824	0.770343	0.779553	0.788433	0.797038	0.805232	0.812993	0.820399	0.82746	0.834236	0.840742	0.847032	0.853057	0.858889	0.864528	0.86997	0.875172
[truncated: 52 more columns]

## Sheet: Figure S1
	mean	2.5th percentile	97.5th percentile
'AUS'	0.0323379	0.0308505	0.0335821
'AUT'	0.0262808	0.025691	0.0270845
'BEL'	0.0243114	0.0235294	0.0253005
'BGR'	0.026977	0.0252264	0.0284199
'BRA'	0.0363044	0.0353499	0.037159
'CAN'	0.0290306	0.0283322	0.029895
'CHE'	0.0294702	0.0285261	0.0306459
'CHN'	0.042132	0.038417	0.0476574
'CYP'	0.0273337	0.0251534	0.0298416
'CZE'	0.0283731	0.0268982	0.029954
'DEU'	0.0255398	0.0248022	0.0266069
'DNK'	0.0251661	0.0239583	0.0259648
'ESP'	0.0284645	0.0278143	0.028947
'EST'	0.026727	0.0246054	0.0284965
'FIN'	0.029041	0.0274249	0.0303726
'FRA'	0.0263474	0.0249947	0.027459
'GBR'	0.0254159	0.0248013	0.0264284
'GRC'	0.0215405	0.0205329	0.0235246
'HRV'	0.0221707	0.0213997	0.022642
'HUN'	0.0254524	0.0234049	0.0270727
'IDN'	0.0339445	0.0308962	0.0383931
'IND'	0.0372079	0.03573	0.0384687
'IRL'	0.0254621	0.0226409	0.0272877
'ITA'	0.0285768	0.0278174	0.0294746
'JPN'	0.0318666	0.0308126	0.0328896
'KOR'	0.0321786	0.0303689	0.0340403
'LTU'	0.0252738	0.0233517	0.0269811
'LUX'	0.0220614	0.021475	0.0227928
'LVA'	0.0262323	0.0251484	0.0276361
'MEX'	0.0318986	0.0303272	0.0337005
'MLT'	0.0240585	0.0229267	0.0253165
'NLD'	0.0241528	0.0233766	0.0251533
'NOR'	0.0277478	0.0270055	0.0284198
'POL'	0.0264495	0.0258015	0.0268748
'PRT'	0.0284358	0.0260618	0.0306263
'ROU'	0.02636	0.0249854	0.0286986
'RUS'	0.0474991	0.0464205	0.0493479
'SVK'	0.0267837	0.0255083	0.0291589
'SVN'	0.0260365	0.0249393	0.0279696
'SWE'	0.027203	0.0263917	0.0277782
'TUR'	0.0324629	0.0308562	0.034546
'TWN'	0.0260828	0.0250266	0.0270026
'USA'	0.0266212	0.0258783	0.0277832

## Sheet: Figure S2 (and Table S2)
	mean	2.5th percentile	97.5th percentile
'Crop and animal production, hunting and related service activities'	0.0382391	0.0364201	0.0403978
'Forestry and logging'	0.0289894	0.0270245	0.0304589
'Fishing and aquaculture'	0.0183378	0.0176996	0.0196316
'Mining and quarrying'	0.0568258	0.0504997	0.0619979
'Manufacture of food products, beverages and tobacco products'	0.0354903	0.0336105	0.0369282
'Manufacture of textiles, wearing apparel and leather products'	0.0226144	0.0212631	0.0240452
'Manufacture of wood and of products of wood and cork, except furniture; manufacture of articles of straw and plaiting materials'	0.0270183	0.0258742	0.0284054
'Manufacture of paper and paper products'	0.0294668	0.0267467	0.0338266
'Printing and reproduction of recorded media'	0.0283619	0.024847	0.0318557
'Manufacture of coke and refined petroleum products '	0.0472775	0.0408867	0.0519352
'Manufacture of chemicals and chemical products '	0.0449549	0.0428284	0.0496513
'Manufacture of basic pharmaceutical products and pharmaceutical preparations'	0.0190921	0.0183917	0.0204619
'Manufacture of rubber and plastic products'	0.0284631	0.0261214	0.0313936
'Manufacture of other non-metallic mineral products'	0.0248152	0.0199756	0.0309059
'Manufacture of basic metals'	0.0575995	0.0504919	0.0643251
'Manufacture of fabricated metal products, except machinery and equipment'	0.0386974	0.036139	0.0422787
'Manufacture of computer, electronic and optical products'	0.029218	0.0275273	0.0311499
'Manufacture of electrical equipment'	0.0206673	0.0185446	0.0241215
'Manufacture of machinery and equipment n.e.c.'	0.0201832	0.0181491	0.0228148
'Manufacture of motor vehicles, trailers and semi-trailers'	0.024614	0.0219897	0.0266576
'Manufacture of other transport equipment'	0.0126877	0.0111878	0.0143396
'Manufacture of furniture; other manufacturing'	0.0192715	0.0178482	0.0208387
'Repair and installation of machinery and equipment'	0.0323985	0.0287148	0.0348234
'Electricity, gas, steam and air conditioning supply'	0.0698695	0.0638477	0.0736399
'Water collection, treatment and supply'	0.0183174	0.0174727	0.0195231
'Sewerage; waste collection, treatment and disposal activities; materials recovery; remediation activities and other waste management services '	0.0275418	0.0255997	0.0305288
'Construction'	0.0246465	0.0138496	0.0305015
'Wholesale and retail trade and repair of motor vehicles and motorcycles'	0.0322481	0.0306974	0.0346611
'Wholesale trade, except of motor vehicles and motorcycles'	0.0865575	0.0807605	0.0916328
'Retail trade, except of motor vehicles and motorcycles'	0.0508617	0.0441791	0.0552593
'Land transport and transport via pipelines'	0.0581064	0.0545663	0.0620214
'Water transport'	0.017848	0.0160703	0.0199264
'Air transport'	0.0161596	0.0140642	0.0180342
'Warehousing and support activities for transportation'	0.042933	0.0415059	0.0445324
'Postal and courier activities'	0.027875	0.0260415	0.0296131
'Accommodation and food service activities'	0.0269781	0.0256408	0.0284121
'Publishing activities'	0.0264993	0.0252551	0.0276563
'Motion picture, video and television programme production, sound recording and music publishing activities; programming and broadcasting activities'	0.0334522	0.0316073	0.0351918
'Telecommunications'	0.0397648	0.0338386	0.0433704
'Computer programming, consultancy and related activities; information service activities'	0.0298491	0.0276518	0.0324464
'Financial service activities, except insurance and pension funding'	0.0655716	0.0629527	0.0674397
'Insurance, reinsurance and pension funding, except compulsory social security'	0.0266187	0.0252815	0.0274742
'Activities auxiliary to financial services and insurance activities'	0.037882	0.0366135	0.0391292
'Real estate activities'	0.0579212	0.0563438	0.0592255
'Legal and accounting activities; activities of head offices; management consultancy activities'	0.0634394	0.0588613	0.0663649
'Architectural and engineering activities; technical testing and analysis'	0.0390199	0.0372873	0.0409491
'Scientific research and development'	0.0148049	0.00236203	0.0222463
'Advertising and market research'	0.0375221	0.0344126	0.0397583
'Other professional, scientific and technical activities; veterinary activities'	0.0311046	0.0298904	0.0320545
'Administrative and support service activities'	0.0707241	0.0686097	0.0726946
'Public administration and defence; compulsory social security'	0.0264106	0.0255557	0.0271619
'Education'	0.0235449	0.022608	0.0246343
'Human health and social work activities'	0.0194865	0.0186683	0.0205743
'Other service activities'	0.029091	0.0280398	0.0300799
'Activities of households as employers; undifferentiated goods- and services-producing activities of households for own use'	0.0271852	0.0258845	0.028337
'Activities of extraterritorial organizations and bodies'	-0.0395982	-0.283831	0.302522

## Sheet: Figure S3
Output change, Y_k(t+1)-Y_k(t)	Implied shock, \tilde X_k(t)
-5196.19	-8190.94
-277.693	-415.472
-287.486	-267.129
2078.37	2255.27
4464.57	6353
467.109	999.624
669.371	676.412
507.935	749.472
493.159	603.258
1632.16	2144.62
1084.22	1370.3
377.378	817.945
775.858	866.354
858.448	883.636
3216.45	3454.92
1327.33	1256.72
337.333	827.199
291.761	704.637
374.261	928.031
1354.67	2204.83
437.699	892.779
338.925	753.374
0	-53.5416
1512.54	1740.03
605.964	1078.12
145.487	173.607
5258.02	5955.47
1123.86	1664.34
5537.37	7105.94
3153.48	4597.02
2079.81	2687.96
242.245	305.164
829.005	987.699
1745.99	1997.27
399.582	525.131
1408.24	2120.49
520.97	577.988
469.548	541.372
1425.71	1532.46
879.201	920.196
1667.23	1175.81
903.105	1371.44
1094.29	775.409
9680.06	13450
3381.9	2833.58
0	-61.1738
0	-96.0458
0	100.225
0	-96.8077
4190.69	4456.83
3294.93	4771.32
2930.96	4553.75
3128.26	4977.59
1877.11	2599.15
483.748	947.114
0	83.1702
139.1	70.4024
251.82	290.936
0.450229	75.7178
14.3567	44.6898
1011.94	1384.28
72.5118	107.545
480.926	653.105
210.853	288.035
52.8183	-4.73842
-0.177171	-56.2727
116.673	160.44
206.749	356.005
108.038	111.37
291.987	291.872
3.10052	-101.599
401.836	430.078
-430.307	-715.163
182.345	295.088
364.401	548.006
959.381	1498.43
389.539	702.704
430.149	688.308
29.691	53.6967
1212.63	1447.28
7.87388	14.2298
402.134	519.543
1146.41	1324.6
320.221	412.798
1812.63	2232.19
1413.01	2150.45
1207.84	1598.24
4.89014	41.7796
513.985	772.868
297.735	330.535
26.5684	16.4436
1253.11	1933.85
72.4311	82.7426
107.798	141.564
13.3707	-71.8223
418.61	526.174
295.353	42.6621
434.644	677.406
295.908	428.602
2364.7	3212.54
866.09	1088.56
216.327	269.261
123.555	226.818
336.54	386.977
144.432	196.292
768.614	774.136
1075.8	1660.3
1029.71	1622.01
1628.5	2575.51
777.965	1159.28
10.0852	19.8186
0	-22.4172
322.959	495.03
-10.6159	3.16621
0.668246	69.7884
58.5679	153.999
194.286	32.013
85.0604	219.297
172.535	299.13
-74.5094	-106.118
-40.3686	-189.072
-305.737	-579.899
874.958	1269.45
1232.08	1848.2
159.244	290.032
314.982	375.861
641.036	911.852
335.505	404.183
-1003.16	-1463.94
-235.769	-273.543
184.165	377.096
520.938	934.795
-364.438	-463.972
-103.896	-99.7497
-16.8191	54.1463
903.942	1388.64
81.8423	127.905
281.402	406.715
1088.18	1095.75
1442.51	2074.63
2979.57	3848.55
2429.75	3349.93
1435.76	1708.19
260.523	514.629
-1531.59	-2264.37
1284.66	1692
230.339	259.817
1345.01	2063.45
47.5373	69.2738
-28.0728	-65.8822
1005.67	1358.8
289.625	259.086
1281.02	1539.51
775.523	1180.26
408.454	479.466
2204.37	2908.08
1820.73	1879.79
465.118	686.93
278.974	447.67
43.7086	-87.0015
106.269	216.531
1555.01	1702.02
3123.43	4742.22
1791.97	2724.8
2556.61	3877.4
814.931	1162.31
70.7476	117.928
0	-27.1029
45.8409	6.28859
19.1967	33.3567
2.21788	9.79618
11.267	21.0342
220.71	342.638
266.577	382.424
26.8913	46.9209
67.3369	105.745
11.4218	12.5128
-45.7056	-111.611
10.689	9.24756
-9.13813	-9.11214
51.8529	80.3795
74.9461	108.336
-33.1499	-80.7241
71.3381	105.198
116.098	168.593
26.384	51.971
15.6247	61.2341
14.7337	40.908
-21.9794	-15.7926
38.6051	67.0607
17.9126	29.5975
242.135	274.011
24.156	48.4361
18.4387	46.4717
115.99	135.091
30.2571	58.7684
173.207	174.18
31.2854	-30.0916
165.472	184.188
-18.5174	-33.1979
-54.5551	-69.6568
133.973	191.573
184.595	253.751
111.766	187.796
15.8324	32.1668
26.4963	44.7946
193.492	274.047
12.4589	21.6434
64.6273	50.746
48.4164	68.9989
22.3909	36.3746
357.844	502.526
23.8496	34.4358
20.4778	27.7539
1.70582	25.0541
13.743	19.4072
21.0561	36.5494
127.175	147.986
165.965	264.417
155.808	236.315
221.252	342.007
83.2445	113.125
0	2.53865
0	-0.918581
2120.61	3741.34
43.5659	87.3893
42.9602	77.4284
1079.4	2423.92
-2524.53	-3577.82
-2540.96	-3730.82
102.893	142.454
-986.32	-1280.02
-315.503	-395.466
-3412.24	-4375.24
-1300.33	-1591.04
-422.432	-692.451
-790.929	-969.975
-930.069	-1283.3
332.4	659.318
566.034	1010.71
-1134.57	-1559.71
-1016.72	-1514.39
-368.08	-555.985
108.611	138.528
100.945	-26.9069
-730.58	-863.741
0	21.2811
-1038.18	-1177.74
-292.186	-426.386
0	20.5665
46.0633	42.7944
-1688.21	-2276.91
160.04	806.47
-4545.41	-6291.52
-2705.13	-3588.95
-188.44	-339.559
-483.698	-811.574
-851.497	-1117.57
0	-4.51048
-1349.47	-2104.23
-405.366	-662.124
-473.612	-590.028
-1152.37	-1476.87
-180.84	-125.013
100.494	887.75
0	14.1915
0	-2.20061
-5641.17	-8291.89
-1195.43	-1310.56
-192.472	-252.34
-605.908	-640.26
0	-8.03352
0	-11.0764
-1737.93	-2065.61
-1926.86	-2951.05
-937.831	-1455.13
-341.97	-560.197
-2145.55	-3234.52
-679.455	-1060.1
0	-18.7954
354.757	363.461
59.2226	66.2075
5.73881	26.7666
-26.3456	29.4788
585.213	704.408
-182.158	-230.71
592.885	931.66
-753.827	-1172.41
-721.692	-1172.31
-509.025	-961.942
120.651	144.167
204.897	307.462
804.741	1223.52
347.238	459.435
293.31	482.103
163.342	256.066
-1505.91	-2311.96
-1106.07	-1713.15
-271.119	-402.487
379.31	625.635
-474.006	-676.191
1260.92	1734.04
0	57.2967
-641.182	-1179.09
0	-21.2089
-131.835	-240.613
1575.23	2208.45
1099.58	1354.12
1136.03	1457.95
1731.46	2504.29
-458.439	-826.383
119.786	178.688
-292.435	-409.174
667.679	1063.75
210.211	334.567
1023.66	1437.59
32.5409	51.3683
151.748	168.179
506.403	558.13
330.232	418.082
754.709	750.845
280.93	314.731
0	-50.6202
3811.38	5315.64
339.737	351.787
308.535	151.123
189.377	251.775
379.909	277.429
262.677	355.383
1037.07	1049.32
5415.34	8158.4
1699.44	2588.7
2825.07	3870.82
1714.52	2516.58
0	28.7234
0	-32.2531
548.496	484.645
31.643	142.356
1.87158	128.17
175.416	395.234
2400.87	3301.33
62.3469	154.536
809.662	1022.15
278.409	436.203
202.368	-22.7407
296.162	525.412
1371.95	2151.72
5300.33	6976.61
-27.8551	-127.55
377.236	414.585
161.03	260.301
-2.39175	-401.652
1723.9	2222.63
-631.144	-896.93
380.565	751.023
32.8277	225.765
2.86284	238.719
647.116	1104.42
213.601	276.44
425.839	126.781
704.808	1108.62
0	47.2993
1634.73	2146.2
670.279	961.031
2729.34	2500.33
1681.61	2298.44
2751.95	3951.54
55.8448	217.686
-603.495	-953.173
629.564	923.705
415.932	475.11
395.613	732.44
629.177	786.599
0	-37.0983
877.23	1110.16
877.208	1067.13
778.799	221.945
2136.47	3035.09
0	34.5603
2435.71	3814.08
1850.01	1628.84
0	18.9443
145.785	1481.04
0	-25.492
257.917	206.112
1136.3	929.107
2891.33	4194.81
1813.9	2361.79
3431.03	5394.94
1804.62	2674.82
86.1742	178.388
0	-27.8554
10051.7	10773.7
771.946	904.192
1354.51	1768.24
11820.6	7748.45
13979.9	19873.5
-2561.35	-4004.83
3946.26	5424.6
3472.84	4642.53
1752.1	2284.89
19378.7	29493.3
3932.97	2510.4
1068.93	1744.21
5247	6108.32
-10556.1	-16705.1
8409.07	6595.41
-774.36	-1608.78
8591.55	10319.3
633.215	-762.59
9208.93	10865.9
9672.67	12310.2
2160.12	4650.68
-3095.72	-5187.64
0	40.9875
20745.6	26401
1422.31	3362.17
3688	6431.94
1066.15	21581.8
0	-329.567
-816.025	-7633.27
-172.552	-863.449
9286.36	10598
4599.89	5496.19
1502.6	2605.4
751.051	2207
629.285	1496.48
5257.91	7021.3
0	12.6803
0	-165.417
8217.56	11844.2
2313.18	4177.21
9213.68	11398
1882.27	2473.08
0	180.56
6000.38	8412.3
8930	13112.6
0	74.6269
1166.7	2802.42
0	-76.8685
3240.41	5547.55
238.722	1020.04
11442	18304.3
5943.81	9324.59
1815.9	3299.37
-3257.26	-6311.48
0	-199.904
0	-43.4563
56.2894	72.4555
0.0306693	0.572702
-1.33632	-0.765
5.20686	6.53245
75.5944	112.765
9.46523	13.2364
14.2419	19.0216
2.04235	2.42084
-2.06854	-6.0275
-77.5604	-124.357
-1.4498	-6.90891
6.15224	9.58641
3.49579	4.49412
36.4177	42.2559
-2.79732	-4.19297
7.7522	10.6916
-4.54371	-5.03349
0.0126645	1.42967
1.38299	3.28992
-3.43581	-5.19145
1.5081	6.05998
-8.92146	-15.4381
-1.71691	-3.76927
22.1041	32.433
13.5506	17.2042
9.07109	11.3307
50.3618	64.8688
43.3341	60.2614
93.2768	127.654
43.9888	69.0979
9.59369	6.99747
108.466	161.578
28.2147	43.5673
79.1323	95.4906
4.8424	5.38829
-18.3172	-39.2413
1.40911	1.68699
6.41258	6.03866
26.9715	39.005
2.6866	2.40235
72.6742	97.4736
6.42879	9.40329
-42.0375	-103.322
131.455	194.435
54.6702	80.0361
5.37823	6.45335
0.0273587	10.9627
16.3383	17.7801
7.64281	11.1871
5.6026	6.65876
164.283	256.307
73.3399	114.24
52.3258	82.2037
37.2549	55.9976
3.8925	6.4417
0	-0.751413
122.446	-28.0972
146.108	153.505
10.2277	123.099
326.619	428.605
1396.63	1829.23
109.458	73.8461
335.887	367.907
119.989	117.815
204.643	301.194
-23.9532	-146.2
155.983	129.17
166.312	275.174
572.672	652.791
541.392	584.706
87.992	-115.879
662.362	761.236
50.3312	90.3244
391.815	626.125
247.863	360.558
1444.67	1982.52
23.8029	93.3809
291.841	478.479
191.578	284.984
1244.02	1477.99
171.388	315.096
283.856	428.844
1478.35	1551.54
411.311	511.169
1091.34	1148.98
1547.19	2202.44
983.918	1239.25
-6.74002	44.8189
102.333	195.713
337.412	309.227
110.504	146.62
562.449	828.775
17.6445	22.0693
193.469	290.862
627.512	724.495
161.452	244.956
540.898	574.57
149.591	217.269
-48.8713	-77.6308
1614.01	2013.61
760.534	1029.32
352.18	339.1
78.3572	132.052
278.143	280.852
406.44	577.138
639.571	763.302
2188.07	3406.42
853.728	1324.32
1037.28	1612.02
620.644	887.02
9.993	17.9057
0	-8.16138
-119.649	-573.45
345.8	300.238
28.5918	319.63
1043.11	1930.91
6403.27	9432.26
-25.2058	179.035
1731.32	2583.09
1425.6	1921.6
-376.477	-1068.96
1644.79	2595.43
2034.7	2352.78
1694.6	2831.66
3048.07	4003.27
921.789	1264.45
1832.66	2446.11
-705.234	-2260.19
-864.85	-1147.36
-816.58	-1548.15
1868.81	2624.76
16248.7	21771.2
2466.69	4316.94
740.378	1326.1
414.185	380.187
6365.24	9122.15
1013.14	1708.25
3557.24	5323.39
-1163.83	-2465.99
6905.07	10410.4
2164.28	1182.97
6953.18	10457.2
810.734	-391.501
-331.362	106.7
1300.74	2471.65
6609.09	8358.42
2290.24	3020.09
1487.79	2512.3
-460.04	-947.723
-783.755	-1014.84
7741.77	10798.6
988.558	564.89
9273.38	11730
10790.9	16374.8
1594.3	411.504
17323.9	23549.2
7203.08	7575.3
1081.47	1352.13
1747.06	2252.64
-334.376	-1276.92
1907.73	3003.66
-1125.02	-4727.94
13508.3	20538.4
8379.23	12546.6
17394.2	26940.1
5526.05	7436.41
259.28	449.977
0	-365.999
-150.289	-389.991
-21.7926	-41.1502
78.9677	167.69
208.96	285.536
1122.88	1539.62
-63.6028	-54.3851
41.4696	45.5041
111.933	144.438
10.9905	-22.5884
-153.144	-187.518
81.9098	105.441
54.0073	100.532
226.189	314.54
102.877	80.0117
-200.707	-315.855
333.45	319.532
-27.4197	-26.122
-57.8655	-104.094
486.96	649.488
-34.5485	-0.0760106
96.1851	164.434
31.7207	75.1794
93.7658	96.0482
191.293	197.117
13.0245	69.9681
222.561	306.222
592.045	812.944
408.64	525.207
2119.37	2825.68
891.875	1348.48
532.459	508.241
-624.711	-1008.69
78.6021	11.5138
359.77	619.134
141.643	134.619
288.434	418.414
132.5	111.572
120.266	161.718
338.882	317.171
793.007	1078.89
513.022	562.693
224.79	351.299
144.128	186.881
1962.36	2726.21
192.445	84.903
314.676	252.338
136.379	260.181
30.2619	-92.2673
138.49	194.745
897.293	1108.58
1140.97	1711.6
1178.15	1784.98
2185.64	3373.24
653.829	950.187
67.2542	94.9067
0	-6.32616
2600.39	2753.2
223.948	457.158
184.235	483.247
739.678	1357.06
7951.39	10588.2
1497.43	2305.27
839.188	415.221
645.858	885.148
1197.05	1215.96
151.224	-268.308
2151.7	2553.77
631.4	701.691
1337.06	1442.58
2243.6	-863.988
2476.01	2139.01
3572.57	2749.59
-42.4519	227.496
1225.88	930.954
1764.3	2056.55
3669.01	5293.88
1556.43	2489.08
1320.14	1754.4
741.187	1130.12
3617.63	3961.32
556.834	865.493
1422.43	1946.4
28921.5	33940.1
1962.66	2549.1
7790.22	9406.96
6750.22	7994.04
1914.29	1094.8
219.604	738.274
352.625	563.73
2783.71	3422.87
471.453	517.931
9328.97	14265.7
1127.37	1562.67
951.257	1123.3
3732.59	4696.04
1226.53	1803.77
3002.34	2023.13
2263.22	3385.17
162.626	222.775
9283.96	13932.7
1372.94	843.954
1036.86	1412.51
204.984	387.584
877.488	1107.97
325.136	323.903
3771.31	4216.67
5449.09	8274.84
4518.31	6880.89
6317.92	9741.92
3883.7	5816.29
619.948	1115.22
0	-138.555
15.9976	17.1686
33.4354	32.5953
1.38534	5.05722
13.8045	14.141
51.2446	74.6112
51.4511	77.8168
122.391	161.967
20.9801	37.1954
31.4238	42.6123
2.55571	7.47345
-2.95152	-7.38045
1.89262	6.00384
24.4529	32.7606
26.4631	28.3456
3.395	8.02015
41.1447	54.2936
21.4185	30.9824
8.6757	11.3832
9.76744	19.8935
29.051	40.923
-3.08578	-2.23543
36.7622	57.5911
44.7096	53.4898
51.316	55.2612
11.338	17.5011
13.6585	19.8148
33.1887	48.0994
57.0384	76.7103
244.742	339.508
41.4912	48.8317
111.238	125.094
15.8632	23.2768
11.9974	21.586
-31.6101	-77.9339
5.72466	8.16839
37.6751	59.8155
12.1642	12.3976
17.649	24.7993
47.6953	50.7161
1.00271	1.85884
49.0756	56.5854
13.3422	23.3835
6.23815	6.83997
151.068	198.09
8.48195	-5.25347
26.1465	25.9519
0.903225	8.34659
34.9116	41.1664
7.35325	13.546
66.7442	86.0163
78.5871	123.656
65.2771	98.6679
47.6239	74.7179
75.9945	110.986
0	-0.686071
0	0.439255
257.453	277.547
123.108	133.668
3.56621	20.5002
133.435	204.394
591.69	684.998
77.8735	125.216
281.349	239.118
-1.63215	-146.865
25.5601	-50.9295
315.666	392.535
173.092	177.087
99.4924	130.211
148.671	165.431
101.605	42.7616
-314.367	-549.296
390.172	467.31
272.43	212.887
-329.752	-503.674
-52.2619	-135.979
110.196	231.833
161.284	307.906
28.5233	9.52853
45.4071	6.04311
636.616	856.406
40.0004	84.047
107.6	182.992
431.418	612.176
410.187	552.459
799.565	863.38
820.3	1193.68
510.226	548.925
65.3728	111.237
91.7919	132.816
296.484	319.191
118.185	134.841
344.209	504.321
288.286	406.377
51.1047	76.5626
897.203	1131.87
211.512	254.615
-3.73362	-106.475
199.887	331.467
-56.5182	-83.8779
1798.43	2559.98
159.792	160.543
152.045	107.1
226.935	365.134
78.6665	121.959
46.8811	62.1486
687.139	943.377
1268.56	1852.47
909.698	1381.52
1500.06	2275.36
571.385	846.516
7.328	8.00994
0	-3.66328
3224.41	3468.89
531.394	703.201
174.706	387.61
-229.015	337.883
7483.69	9963.79
850.644	1250.13
885.701	948.34
442.224	503.999
683.087	530.148
-1475.13	-2764.64
-487.849	-1101.79
1777.95	2941.8
1337.03	1322.34
1104.88	470.458
131.952	-39.8477
1547.97	922.746
-725.83	-685.59
-1001.54	-1597.26
-62.7056	441.048
4368.19	7167.15
-1297.73	-1281.95
911.003	1574.68
550.205	520.184
3042.31	3149.3
1670.87	2695.02
2153.85	3641.18
4528.5	6027.75
2830.36	4310.91
11612.3	15106.7
9852.6	14192.1
4643.82	5566.99
153.607	1206.13
1089.87	2085.59
3316.23	3626.23
626.648	620.005
5528.21	8530.94
917.713	1572.15
1583.91	2117.64
5095.64	6441.29
1022.15	455.781
7102.21	7710.84
1026.35	1696.32
1695.19	2353
18547	25850.3
8817.51	9686.74
2174.97	2910.07
3433.45	4655.37
546.97	656.364
810.348	1423.71
10120.2	8239.77
12760.7	19520.7
9328.14	14106.5
15222.7	23566.3
5859.83	8566.97
456.699	766.737
0	-0.106206
1726.36	2625.48
60.6144	397.641
111.964	502.179
-732.676	-1721.67
5945.13	7809.74
-355.321	-270.619
924.996	1065.32
1075.62	1281.75
1041.72	1085.95
1108.28	1911.61
2162.58	3158.28
2891.64	4609.68
1192.49	964.932
1122.03	1168.83
-107.764	66.4775
1259.69	901.647
-853.915	-1002.46
675.156	1163.87
106.762	833.465
2466.36	3715.26
-1015.18	-1538.41
877.427	1720.24
-2906.86	-4567.15
2509.89	2573.94
15.1629	421.806
3708.86	5381.79
14740.2	17214.8
3923.52	5262.39
1420.77	-791.524
13110	17613.4
4042.06	5007.03
597.469	1440.88
-76.239	42.4266
3343	4079.46
2815.04	3575.77
8926.56	14580.7
1132.4	1156.27
2720.83	4534.76
5101.27	6284.23
5136.99	6286.92
8795.88	10383.7
5360.45	7166.4
3220.75	4979.62
16926.9	25637.7
7116.51	7315.99
4466.98	5515.25
2443.79	3629.52
2366.38	3086.64
1907.59	2665.15
10009.5	9590.89
15901.1	23738.6
15618.2	23164.5
23225	34358.2
10751.6	15389.1
644.709	601.439
0	-35.9402
607.944	734.146
1.91424	42.1947
37.0897	167.97
108.549	225.275
594.508	977.681
121.215	271.672
-127.151	-212.969
134.668	313.427
116.583	134.834
-66.2524	-117.055
14.1049	139.568
31.1343	170.425
79.4166	152.102
226.777	68.6548
377.526	307.473
226.353	191.721
-71.9903	-69.9112
19.8456	127.558
0.149869	260.91
-36.8322	35.8838
91.6802	231.558
-94.0353	5.65355
84.0797	195.786
929.554	1287.28
56.133	121.235
361.428	479.589
604.317	993.244
521.108	766.89
4481.17	5821.92
314.184	-331.695
793.594	1041.94
153.269	271.801
283.756	514.705
130.063	122.618
138.339	148.393
652.896	946.616
230.278	548.602
355.694	494.632
1066.39	1460.96
12.8367	228.201
687.952	532.297
49.2088	291.107
127.059	170.975
2923.81	3236.97
1121.37	1393.46
625.467	689.901
-4.78042	254.271
435.81	646.77
455.218	568.329
873.731	919.804
1888.87	3012.28
1783.43	2769.92
1359.91	2083.07
1160.21	1638.6
148.365	263.543
0	21.9611
167.153	193.47
9.88765	18.367
13.4907	28.8927
20.399	-26.8609
257.172	410.461
75.994	143.572
44.7931	88.1395
14.2869	35.8744
22.991	40.2565
22.9414	49.6382
-14.739	-19.2118
-8.96643	-3.65066
-7.41071	-1.43353
96.9976	133.904
73.4439	139.517
109.037	169.927
-0.135274	18.1966
20.1885	72.0248
28.8604	82.193
32.5436	59.3316
39.9617	139.238
18.6444	45.1829
13.4852	66.574
385.618	549.162
19.8267	36.0658
36.6978	54.0584
198.371	300.48
36.4348	33.8525
412.29	354.049
179.88	202.67
56.0331	82.3305
15.7787	27.8365
9.58434	27.6085
75.2631	120.853
31.6864	34.7228
232.801	353.165
19.337	39.1442
12.5185	16.172
176.946	231.726
31.2157	51.9589
313.904	396.753
72.8824	93.4025
35.1417	43.1
240.895	297.885
86.9671	108.108
101.66	120.999
28.4525	44.8866
24.16	32.4079
19.6472	23.3854
77.7625	101.342
201.43	318.28
-6.34455	-14.1872
229.309	357.354
194.325	282.86
34.0918	46.0978
0	-4.7422
663.424	618.285
49.5085	71.126
7.05561	62.0757
49.3622	74.353
1217.78	1678.57
17.4977	31.9986
52.7152	13.8308
72.1014	46.8169
137.28	111.736
303.18	313.644
180.849	198.813
204.528	279.188
285.954	374.374
247.81	184.879
174.274	201.417
244.566	201.1
296.199	391.084
495.861	644.12
384.026	527.644
501.166	660.842
69.7429	127.564
156.596	228.478
90.7169	128.1
590.728	735.265
60.9578	100.883
188.322	264.55
299.32	522.902
304.379	419.337
1110.16	1324.03
1042.3	1513.72
720.432	937.2
6.50461	52.5377
33.8153	77.5355
160.463	204.169
144.149	148.734
671.985	1061.87
148.296	219.779
246.291	418.053
451.131	572.152
212.223	243.222
758.058	959.765
245.295	370.949
109.552	103.254
1211.52	1497.72
444.818	461.988
197.596	185.476
80.2811	78.6864
118.833	180.833
141.966	171.419
614.878	651.718
1520.86	2295.04
937.462	1426.11
953.954	1456.35
767.54	1123.12
2.93143	0.549809
0	1.52661
6356.69	7000.99
342.677	331.884
741.097	1192.42
-403.619	-2477.45
7300.76	9400.41
4335.71	6882.02
18.2869	-70.6638
1902.27	2604.34
81.0887	360.041
1992.39	1945.2
1182.06	1679.28
455.11	1036.56
917.51	1382.09
905.376	54.1142
2754.68	2134.24
1575.77	662.805
776.267	1761.56
938.036	1582.58
597.721	1161.23
955.279	1433.64
126.434	740.238
-501.221	-481.197
0	-25.1711
2846.33	3739.69
257.255	669.096
0	-95.1376
488.869	9911.32
3003.45	4103.99
4461.97	3772.51
2606.56	2174.97
2118.03	2693.31
1272.3	1893.79
43.8387	109.566
388.081	512.727
67.6973	338.612
6904.78	11044.1
189.631	394.561
528.259	1336.98
1825.71	2566.46
183.547	452.336
2069.85	1888.24
379.124	451.603
0	-75.0721
2868.4	3465.22
469.142	640.703
0	3.22698
0	-105.522
0	-22.6094
0	-29.4737
537.768	705.062
1398.84	2165.52
1367.41	2195.3
758.254	1637.18
947.438	1454.01
0	-32.401
0	-40.0164
-5922.23	-11205.8
-455.286	-583.574
-241.963	-529.176
2736.8	3038.48
10773.5	16561.4
2413.97	3697.52
-857.899	-1382.92
378.26	549.495
271.249	437.345
4327.01	5558.99
806.227	757.698
154.842	449.987
-696.169	-1151.96
301.684	877.782
2983.81	3500.83
1081.9	1667
-48.66	44.7808
-1023.17	-1745.3
895.038	1294.63
1628.59	2114.09
570.392	851.079
413.226	760.341
0	155.486
4140.08	4931.12
393.722	736.976
0	-70.2804
-2486.42	-3598.65
375.871	512.07
1809.47	2178.76
2855.58	3166.87
6978.94	9664.42
-145.295	-142.291
-57.0409	110.909
190.719	322.676
0	9.37853
1309.27	1955.29
0	18.9623
0	-60.0083
-258.542	-884.448
782.018	1076.39
3402.15	4096.41
824.262	1216.39
0	26.3174
1531.31	2441.1
120.015	250.363
243.497	450.3
0	56.6325
0	15.2292
0	60.5922
34.4932	143.542
155.673	189.468
1110.74	1691.87
704.556	1226.54
255.267	160.272
0	-31.8545
0	64.7338
143.286	-56.4962
7.19023	-58.808
-7.87841	33.327
-8.99823	-14.5475
2338.6	3430.75
-107.385	-112.89
162.31	193.436
-14.4119	61.4589
-563.997	-927.791
7.93957	36.0984
260.673	399.292
9379.63	14206.3
73.3466	104.324
50.9106	-114.319
-118.915	-169.673
10.7519	-73.7808
1593.74	2497.11
-29.4134	-67.7514
701.696	1101.29
71.1779	162.316
-4.47395	-48.3396
291.538	442.951
-16.1033	-41.5572
158.844	115.44
43.6324	163.208
161.407	254.574
1008.41	1012.86
75.5822	16.8723
1661.25	2363.16
469.364	358.089
266.384	232.826
117.092	178.125
591.969	876.33
-21.4578	-108.594
151.06	238.738
782.229	1178.86
322.32	416.562
167.198	223.991
-137.735	-275.581
839.656	1125.2
117.725	-136.484
2613.97	4015.38
1262.65	1572.34
2137.59	3168.2
218.664	4.61379
564.759	715.488
56.4303	109.424
118.847	101.87
78.4099	107.167
420.359	212.319
957.868	1413.92
1264.25	1919.33
1413.05	2136.01
846.807	1147.58
25.1181	1.96817
0	-4.83751
1960.85	2233.66
159.889	332.568
216.242	549.239
982.784	1593.76
7386.03	10549.7
3603.18	5268.41
282.246	19.2575
768.543	1115.87
744.397	615.18
-1166.77	-2124.68
3307.93	4372.37
2154.07	3235.29
4253.47	5764.49
4617.28	5623.47
679.354	210.381
4502.68	4866.72
410.784	918.1
2202.62	3238.29
690.818	899.43
1187.07	1794.79
353.293	845.901
2156.38	3501.99
275.822	828.913
1787.86	1021.89
482.555	1276.18
2884.22	4248.22
6661.99	7382.35
2650.46	3991.65
7551.57	7146.27
6558.92	7791.59
4787.07	5526
170.391	982.375
-1415.42	-1721.29
5747.67	7272.77
-210.633	-254.457
5188.41	7520.28
432.537	908.433
394.134	512.632
4881.44	6316.8
5038.06	6888.78
2062.49	859.833
1251.36	2334.63
1850.7	2303.52
19400.6	28142.2
3848.74	3029.19
2754.66	3091.87
1159.88	1807.62
917.466	1140.15
1223.97	1114.47
5587.66	5671.88
9041.56	14377.1
6143.53	9331.49
9144.16	14274.7
4776.84	6875.46
1441	2294.22
0	-21.0754
-1414.85	-1277.59
4545.91	6589.89
-595.594	-1270.73
-1097.69	-2229.25
-11200.5	-15771
-6694	-9721.06
-2769.23	-3065.61
-5546.41	-6634.11
-4010.24	-5136.52
-337.079	1859.64
-8945.53	-10332.3
-1277.71	-2246.04
-5139.19	-5146.37
-7272.58	-8258.64
-12346.7	-11551
-12106.7	-12067.5
-18134.9	-23490.5
-11484.7	-17157.5
-9571.79	-14789
7379.34	9341.79
759.645	-553.848
-5272.79	-8006.68
0	140.551
-8878.78	-9735.66
-782.443	-1188.61
-1382.44	-2575.41
-2051.54	-11879.7
-4650.18	-5388.24
-22756.8	-23788.6
-17035.5	-24796.8
-7377.65	-7648.12
-482.922	-1016.95
-955.713	-1946.69
-2663.18	-3441.44
-954.148	-1316.21
-7163.29	-8683.48
-2268.09	-3280.91
-1189.81	-1180.12
-1626.47	-357.103
824.737	2333.65
-903.049	6478.69
1645.84	2764.34
0	326.84
-12044.5	-17989.3
0	4.94976
0	-112.307
-280.655	-937.393
-7000.65	-8965.3
-9089.78	-8242.76
-2407.19	-2691.02
-1794.48	-2429.54
-6069.69	-9321.34
-4788.23	-7652.08
-4060.81	-5610.89
-1574.25	-2908.83
0	1.28379
1109.47	836.486
88.4797	194.771
-192.189	-266.529
349.862	765.186
3503.72	4603.06
2184.21	3506.42
314.451	-48.8779
1182.28	1165.61
482.111	649.081
-2686.25	-6028.23
4455.09	3504.66
864.28	1294.6
1268.64	1521.07
946.193	-216.101
3217.47	383.75
2973.52	1605.6
12094.6	15412.4
4387.4	4374.31
1792.67	1999.66
5002.45	6812.43
1927.52	3750.8
357.347	959.323
0	-20.353
2200.21	1881.84
281.985	266.534
295.88	495.698
371.934	15996.6
528.424	836.619
2986.4	2667.67
4408.93	4063.88
2289.1	1993.9
73.2175	357.533
391.6	567.627
1315.27	1043.05
182.914	680.47
4429.88	5942.84
1612.73	2100.39
3424.81	3654.2
1507.57	1950.73
1570.43	1210.41
10222.6	12654
2738.72	3407.18
1855.06	2367.23
6212.42	7649.36
587.497	759.916
1055.75	1252.16
2102.58	2189.25
78.6454	370.145
938.645	1380.01
2491.65	2083.8
6140.64	9683.77
4965.53	7918.99
3992.02	6300.99
5034.92	7415.43
0	-32.739
0	-126.277
129.58	184.354
18.1881	23.5285
39.6394	69.121
-7.90593	-9.61106
54.7059	88.062
25.259	42.898
104.472	141.495
8.73513	19.0651
-5.88983	-16.2993
-40.4919	-89.195
43.3404	48.0389
-2.66776	-9.39489
46.2171	71.7885
16.5311	58.2533
-0.96812	7.32773
14.4004	-0.596793
36.2858	18.5845
38.306	33.2513
19.3116	26.5619
24.9961	27.3194
20.4106	25.9389
91.0721	127.772
31.2761	31.0176
468.498	623.106
11.4858	21.4824
-2.51665	-4.5291
110.144	95.6233
48.8275	59.7596
71.4638	46.5987
267.059	393.332
134.368	159.597
16.272	24.8986
7.04795	18.4193
99.1151	121.204
6.39104	5.93926
44.1571	63.945
-7.4272	-16.2393
0.683554	-1.16422
155.992	201.376
1.53256	8.37119
69.1479	92.2727
43.5054	64.6147
13.7227	22.2805
126.905	150.98
-0.88538	-20.5728
24.4199	36.5058
0.197129	58.2098
31.8062	38.0791
3.57233	3.16685
54.4066	73.9635
198.336	310.784
105.927	151.642
70.881	112.622
109.408	165.637
4.5815	7.38381
0	-1.80838
65.716	67.5652
1.96189	5.02185
0	7.49493
8.95113	12.5539
52.3125	55.5573
40.6896	73.152
12.712	-10.7652
28.3251	37.0192
13.6546	1.68871
0	-28.9131
54.3115	78.1953
56.0539	74.4413
64.046	53.9634
81.5902	67.903
38.5187	55.8174
43.3084	54.6913
13.0207	1.37264
7.72404	38.1391
25.4442	51.5884
0.985986	-5.0716
-0.143617	12.9438
15.1117	38.7811
6.58811	19.0456
92.1436	117.872
6.61791	5.13275
38.9935	56.3839
164.022	221.531
13.9285	-1.4636
341.17	473.522
49.2182	88.495
273.971	402.457
21.8241	20.0665
2.82214	28.9998
223.649	320.973
50.0653	66.2381
114.302	124.465
33.0152	24.5437
382.145	529.723
212.368	302.341
59.2829	30.7636
3837.88	5734.54
215.947	358.307
329.242	15.4836
326.477	359.152
240.605	344.265
91.4825	93.7241
31.4737	37.1245
324.929	479.583
32.5742	57.393
132.738	84.7197
241.107	380.159
111.478	174.26
193.545	292.701
152.049	214.652
7.84249	9.39063
0	-1.24799
39.5014	50.8124
39.3031	40.9102
-3.24956	-2.43785
-2.84017	-16.5129
75.4099	107.523
-6.07256	-5.15184
127.362	165.204
5.89286	9.28115
4.50267	3.97664
-4.70616	-8.23242
4.7214	6.58068
6.91723	14.1624
5.77867	11.6868
1.80828	0.916373
43.0641	69.0166
-12.5086	-31.9494
1.12021	7.66984
18.2979	29.6422
12.1338	24.6707
4.68869	6.20658
3.00179	9.83233
9.00686	22.6699
23.5869	29.4425
101.023	112.946
0.855644	6.62346
4.05357	4.90553
177.697	213.34
55.3104	84.0911
109.708	130.228
91.3642	115.268
37.677	21.9984
4.39715	9.78383
3.58791	12.5787
42.61	26.5592
1.75269	2.54586
26.5689	43.3255
8.23471	11.5318
5.05182	10.1409
30.597	29.4554
10.6196	13.7079
34.8309	33.3618
4.89885	10.4925
1.04878	1.65144
166.625	237.706
1.22878	-9.06259
4.46511	-2.81665
1.82603	20.617
0.155796	-5.86508
1.72708	3.39199
30.092	28.7427
121.736	187.449
51.011	80.1056
44.2827	71.9831
72.3221	107.672
1.04236	1.91282
0	-0.338849
-257.391	-583.765
-11.934	-2.12942
-6.15723	128.416
3904.08	4745.95
1874.24	2806.9
-809.621	-1168.09
-291.181	-756.312
-407.095	-703.148
-211.585	-298.097
532.895	651.776
-557.583	-1453.9
-161.682	-155.447
-292.488	-724.547
303.928	-1348.82
-355.968	-1628.34
-226.081	-639.261
69.9008	110.088
-705.377	-1137.48
-211.42	-289.298
3024.27	4505.82
351.528	920.608
281.159	450.05
84.6895	309.343
2070.65	2778.84
330.231	558.997
44.6549	259.448
703.293	3327
309.95	487.738
2014.84	1936.94
1773.09	1629.55
299.589	-44.2672
11.1178	426.414
-6.23862	234.205
7.59638	98.3893
21.235	200.342
126.977	-110.146
33.0341	269.618
47.0095	441.083
345.977	-500.142
12.0393	382.13
7046.11	10380.9
2163.72	3693.02
805.47	1291.84
0	57.5135
789.866	624.792
177.594	226.379
253.692	287.07
0	-11.9747
72.0951	151.586
6908.99	7479
3089.03	4887.31
2598.53	4115.07
1763.69	2890.35
1605.3	2495.1
297.949	450.828
2.32742	247.278
2.07347	0.559659
-5.28549e-19	-0.35112
5.82374	8.59908
0.723564	-1.89599
24.0568	35.4581
4.21127	6.25336
0.833101	0.691972
1.54442	2.98467
-29.6672	-45.2342
-4.16635	-8.5331
6.50099	7.59726
5.85951	7.48485
8.54965	13.937
7.22355	-1.49113
-0.524869	-0.731394
6.97561	8.40954
-5.64262	-9.46036
30.2272	45.5106
7.03123	3.68896
-4.36706	-6.13738
0.428645	2.58133
-1.92928	-3.00803
-6.07024	-10.4407
18.9451	23.9614
0.299747	-0.184374
7.20725	9.99266
94.4726	132.207
6.41729	9.47714
36.7512	49.7254
10.2918	14.8666
7.94881	11.3054
-3.24478	-3.71604
-23.1413	-35.1772
4.57543	4.26745
-14.3325	-25.3655
29.544	46.3423
1.69045	2.88481
1.67701	2.93984
3.14962	3.86288
13.9277	18.8969
102.905	137.608
4.33897	5.89662
1.11309	0.332752
30.4931	43.6782
12.4957	17.2138
-7.0378	-9.8409
0.0270529	2.13525
6.05373	7.24557
2.56955	4.29461
-4.34438	-8.63125
56.837	88.5733
29.2279	41.2099
9.76605	13.7269
38.8025	59.993
0.510262	-0.0766102
0	0.0342776
1676.14	2360.67
13.4309	252.631
-9.79856	107.321
1782.29	2554.72
3088.34	4433.45
163.605	503.738
152.08	379.729
410.601	766.588
62.7822	68.4957
3152.95	4887.4
3197.02	5161.58
966.472	1667.02
470.927	853.082
227.387	343.529
260.618	558.123
355.52	85.8695
207.281	73.4709
-54.736	28.9294
1304.81	2273.3
409.107	834.462
661.637	1339.72
406.123	656.58
656.58	995.327
924.488	1049.97
79.2141	-4.25939
689.854	1034.71
2910.47	2914.13
1525.27	1954.3
8759.5	11612.4
3910.79	4946.55
1594.45	1876.75
-11.5421	17.504
541.925	900.457
992.744	1565.05
358.035	476.8
1341.95	1835.84
315.77	355.409
670.28	1016.81
2184.04	3026.16
101.375	83.4144
2328.51	2759.39
941.486	1271.62
139.944	130.672
4660.17	6416.65
1393.67	506.491
416.757	902.601
222.961	208.666
529.451	571.134
140.398	155.523
1532.39	507.58
6286.46	9405.82
3016.31	4412.02
7155.39	10993.9
2382.39	3314.85
0	14.2873
0	6.52199
536.452	562.451
134.986	185.806
409.57	435.357
810.539	1155.98
2021.12	2868.21
130.201	186.271
188.141	22.7093
-108.299	-225.256
121.76	50.3361
98.8442	231.562
79.8566	121.254
24.5416	102.263
88.1968	133.338
289.742	385.482
-11.0375	-148.431
512.649	616.683
-43.0829	-100.417
96.9469	130.527
151.006	339.594
117.655	270.091
105.805	170.985
317.51	336.22
502.287	729.522
1084.09	1448.65
58.6073	147.56
428.693	504.738
1375.79	1631.98
755.717	991.343
1138.98	840.791
2065.51	2546.72
1288.74	1617.42
1325.78	1851.46
243.53	343.373
764.386	927.479
181.366	96.823
855.785	1313.91
416.455	340.864
198.77	309.838
1254.81	1519.37
134.627	145.16
961.271	1005.25
517.697	852.431
82.7425	6.90245
3529.73	4623.65
394.679	417.081
133.333	326.494
45.7592	459.559
171.377	212.718
83.3742	117.137
889.817	675.542
2323.54	3380.82
1876.35	2848.03
3927.32	6167.46
1253.27	1911.31
23.9031	49.0874
0	-2.12465
-839.788	-1188.38
-60.0676	-101.194
-20.193	-5.41152
42.002	75.9984
-444.315	-652.506
-44.9833	-49.3193
6.68748	-9.85572
153.093	213.227
19.3351	43.3664
-766.417	-1281.39
304.762	475.725
183.836	278.713
720.996	1031.36
287.618	391.168
-323.722	-519.899
514.835	795.489
573.768	916.897
-69.8629	-105.791
-160.255	-233.917
300.515	463.193
-421.154	-585.324
242.593	384.278
-94.5182	-138.468
999.08	1246.81
-20.084	-57.4784
291.003	418.807
118.542	-33.3639
573.834	790.54
1303.03	1708.51
786.46	941.153
1476.89	2112.03
-8.55079	-12.7717
97.6503	191.331
389.145	474.178
88.9223	138.003
-282.149	-442.092
8.19512	3.20979
-234.852	-352.927
760.135	1105.5
332.094	481.261
-857.735	-1370.95
-44.0218	-41.1642
217.1	350.247
1859.2	2765.84
-115.791	-262.485
-124.425	-168.381
-104.288	-181.263
-72.4366	-153.833
272.063	390.804
83.6927	9.96966
672.682	1027.48
538.72	809.844
1444.9	2226.62
355.201	503.007
8.9057	6.20574
0	19.1374
165.492	177.759
101.115	154.788
57.1012	127.699
-1.50594	-23.3328
549.761	686.481
305.65	453.846
66.4463	25.8412
65.9394	58.0644
28.2412	-3.31244
-49.0106	-188.499
163.398	181.289
60.2527	146.375
171.706	187.878
248.458	154.447
133.529	169.857
250.81	212.006
170.397	271.901
53.2763	101.133
60.3993	90.5898
268.693	401.404
18.3257	91.8289
145.501	258.126
77.5049	127.966
596.312	626.126
90.5461	155.572
178.505	274.246
1417.41	1529.36
304.036	452.615
661.714	402.6
874.023	1177.95
371.392	442.525
11.0863	121.497
175.071	284.513
308.23	304.706
47.4436	38.9536
963.949	1410.6
30.6551	-4.95224
19.7367	64.7507
408.187	376.768
153.741	188.259
617.957	551.734
214.524	315.979
79.8415	106.726
1399.04	1965.99
236.493	174.993
146.274	70.2863
4.40471	811.773
-63.7179	-144.049
-23.4617	-5.66072
540.085	215.251
1077.51	1598.01
1106.88	1582.51
1235.71	1893.58
342.561	520.196
105.589	170.139
0	12.6751
111.716	51.9939
44.5332	87.6544
1.04269	81.2361
340.582	311.063
171.315	108.953
452.259	719.206
88.7227	108.125
101.731	184.515
50.4234	49.8514
554.164	796.718
91.7916	156.564
32.7251	80.2882
145.624	204.43
123.076	106.378
153.683	207.321
138.056	147.511
127.265	223.022
151.692	194.408
37.6696	114.852
144.308	269.842
52.8841	112.621
128.518	198.796
15.2596	53.5476
1866.19	2307.64
26.5308	129.023
8.30475	27.7796
353.624	399.935
23.6578	47.2076
157.405	-41.7005
101.55	-31.6369
313.649	387.666
1.98952	36.3585
-3.87016	-0.585594
145.395	215.689
28.5843	66.4903
305.88	421.463
38.1108	58.2472
38.503	58.3082
69.6916	18.2788
[truncated: 26,897 more rows]

## Sheet: Figure S4
[]	'ESP'	'GBR'	'USA'	'SVN'	'POL'	'CZE'	'GRC'	'SVK'	'CHE'	'DEU'	'BEL'	'IND'	'PRT'	'LTU'	'IRL'	'CYP'	'SWE'	'BRA'	'EST'	'AUS'	'BGR'	'AUT'	'HUN'	'TUR'	'FIN'	'LUX'	'LVA'	'NLD'	'MLT'	'ROU'	'ITA'	'DNK'	'HRV'	'FRA'	'MEX'	'NOR'	'RUS'	'IDN'	'CHN'	'JPN'	'KOR'	'TWN'	'CAN'
2005	0.940028	0.839888	0.913055	0.880029	0.884005	0.885259	0.816893	0.813453	0.90437	0.921283	0.832563	0.848103	0.762888	0.920619	0.738063	0.831613	0.908333	0.862776	0.860567	0.864576	0.855056	0.882957	0.834699	0.936522	0.816963	0.968386	0.908139	0.897058	0.770601	0.766046	0.844823	0.876534	0.864825	0.876112	0.853163	0.901191	0.832592	0.708529	0.67288	0.853169	0.742259	0.883515	0.91525
2006	0.951832	0.717591	0.892705	0.942824	0.940669	0.894806	0.604659	0.676548	0.911631	0.888795	0.90513	0.925972	0.784021	0.910595	0.871248	0.829874	0.88131	0.893976	0.93935	0.925112	0.837186	0.920028	0.879886	0.884789	0.780566	0.931089	0.928023	0.842537	0.94274	0.915849	0.824707	0.8998	0.864595	0.924888	0.849065	0.950052	0.873897	0.662646	0.672699	0.771554	0.649535	0.909661	0.937539
2007	0.778294	0.927828	0.890033	0.954166	0.916397	0.905979	0.741654	0.875899	0.898558	0.905152	0.899924	0.89165	0.828842	0.788226	0.647018	0.924567	0.922359	0.856678	0.912563	0.88547	0.878337	0.864884	0.82467	0.922372	0.854478	0.949573	0.909724	0.914585	0.954867	0.826577	0.88605	0.810682	0.831361	0.865954	0.766354	0.898696	0.839529	0.574966	0.578529	0.803179	0.694119	0.876327	0.895858
2008	0.668004	0.765433	0.779111	0.939122	0.930528	0.900243	0.858385	0.968736	0.852004	0.90775	0.882522	0.885712	0.864155	0.572453	0.634873	0.786986	0.867956	0.905486	0.816866	0.753297	0.836869	0.890718	0.914108	0.903482	0.805622	0.809233	0.90354	0.893221	0.961101	0.893889	0.837894	0.88624	0.819315	0.88451	0.828985	0.596549	0.832235	0.700947	0.569543	0.603284	0.631006	0.943495	0.94589
2009	0.790652	0.823646	0.274846	0.199333	0.419623	0.421005	0.548473	0.619274	0.606199	0.25178	0.226374	0.62722	0.376805	0.307115	0.675151	0.359876	0.0791602	0.633835	0.092413	0.833289	0.569879	0.695595	-0.105715	0.0430315	0.29022	-0.19729	-0.1396	0.612159	0.928615	0.243239	0.2328	0.378234	0.39264	0.316571	-0.591197	-0.314523	-0.0369464	0.476686	0.478992	0.256054	0.44961	-0.516446	-0.655016
2010	0.721441	0.785764	0.684111	0.93756	0.776334	0.759616	0.561484	0.733918	0.331024	0.880841	0.875155	0.289619	0.86584	0.874076	0.682396	0.635418	0.72187	0.17333	0.754968	-0.518569	0.733501	0.668702	0.870487	0.428216	0.822237	0.700535	0.902731	0.873028	0.885256	0.75451	0.872187	0.857261	0.826474	0.843033	0.739025	0.943979	0.504921	0.755746	0.61653	0.582395	-0.264317	-0.484268	-0.472313
2011	0.922227	0.783914	0.876452	0.887973	0.849061	0.919651	0.85609	0.821598	0.890884	0.784966	0.827224	0.907824	0.708631	0.736342	0.841619	0.700579	0.913699	0.877876	0.836505	0.912745	0.525245	0.680813	0.800354	0.884884	0.621781	0.861152	0.292939	0.391238	0.192483	0.752278	0.648079	0.526534	0.452648	0.310955	0.848917	0.929025	0.814134	0.879846	0.738419	0.773655	0.749991	0.936137	0.923402
2012	0.755026	0.765436	0.799723	0.678452	0.648852	0.255751	0.866225	0.675935	0.75075	0.45266	0.784057	0.517286	0.466091	0.947101	0.726237	0.683578	0.844457	0.83806	0.794373	0.811933	0.645992	0.609211	0.532481	0.820339	0.647231	0.776018	0.874105	0.6074	0.919624	0.279279	0.103809	0.753264	0.132591	0.658067	0.844808	0.904209	0.804409	0.838604	0.646884	0.813106	0.680376	0.606534	0.926297
2013	0.803937	0.864314	0.832546	0.823112	0.672545	0.910876	0.854334	0.86397	0.625839	0.693562	0.407929	0.730467	0.897593	0.513064	0.815394	0.777312	0.399176	0.660014	0.46867	0.899398	0.75859	0.13809	0.648655	0.786952	0.584899	0.605182	0.387866	0.0227005	-0.43734	0.625137	0.848982	-0.0364911	0.770931	0.179136	0.705381	-0.120731	0.62791	0.133864	0.677505	-0.414014	0.777472	0.637233	0.846465
2014	0.92982	0.79721	0.911161	0.493226	0.684987	0.840763	0.94117	0.593291	0.818062	0.887977	0.926479	0.889209	0.915797	0.874743	0.806928	0.815073	0.796396	0.600488	0.792627	0.8511	0.519858	0.776969	0.887973	0.462792	0.793708	0.607701	0.936121	0.813668	0.725518	0.786648	0.740812	0.884606	0.871775	0.82945	0.842245	0.980577	0.551852	0.907931	0.701864	0.835748	0.760942	0.858256	-0.0267401

## Sheet: Figure S5
[]	'CHN'	'CHE'	'AUS'	'BRA'	'IND'	'MLT'	'USA'	'ESP'	'IDN'	'RUS'	'NLD'	'NOR'	'SWE'	'TUR'	'FIN'	'DNK'	'FRA'	'PRT'	'AUT'	'GBR'	'CAN'	'LVA'	'TWN'	'BEL'	'SVK'	'GRC'	'EST'	'POL'	'SVN'	'LTU'	'CZE'	'HRV'	'ROU'	'KOR'	'CYP'	'DEU'	'ITA'	'BGR'	'MEX'	'IRL'	'HUN'	'JPN'	'LUX'
2005	0.218671	0.835611	0.676665	0.44658	0.290231	0.700541	0.0949541	0.717442	0.454828	0.553377	0.836384	0.762508	0.75338	0.934592	0.771523	0.758411	0.314171	0.851808	0.774158	0.868173	0.456898	0.867979	0.776321	0.718967	0.519714	0.814846	0.413733	0.147448	0.760542	0.1445	0.746309	0.869042	0.682822	0.280198	0.371203	-0.0648339	0.740753	0.625932	0.0513776	0.549678	0.85674	0.646928	-0.266867
2006	0.705023	0.862569	0.889991	0.771895	0.777235	0.491488	0.923132	0.8171	0.855064	0.855607	0.620934	0.95554	0.747454	0.935726	0.65261	0.78433	0.784414	0.607883	0.718334	0.840844	0.966847	0.876958	0.875162	0.855847	0.709593	0.563633	0.814816	0.550406	0.78228	0.795272	0.790438	0.725941	0.631502	0.79965	0.73246	0.756396	0.698309	0.843268	0.603186	0.335919	0.59292	-0.00387316	0.970366
2007	0.754142	0.906661	0.842255	0.968592	0.718368	0.844628	0.839744	0.788911	0.612551	0.828702	0.831579	0.83872	0.813432	0.883951	0.801627	0.780028	0.900452	0.694603	0.690607	0.717562	0.780711	0.85965	0.776626	0.711371	0.626316	0.687799	0.867929	0.845697	0.856505	0.278158	0.733626	0.848937	0.865931	0.893483	0.712235	0.804929	0.751817	0.574561	0.858227	0.561326	0.767362	0.267571	0.977517
2008	0.740116	0.896797	0.929915	0.927365	0.830356	0.911267	0.729055	0.356217	0.666746	0.944431	0.818687	0.957016	0.856262	0.875927	0.752955	0.81398	0.874961	0.817828	0.912983	0.83361	0.940347	0.880317	0.934966	0.753299	0.825579	0.45072	0.783279	0.877019	0.903819	0.756719	0.845518	0.833251	0.838226	0.603283	0.585981	0.865772	0.855233	0.54887	0.832732	0.299626	0.623271	0.0318044	0.920821
2009	0.81562	0.354542	0.536541	0.907928	0.693705	0.836393	0.294913	0.136922	0.88799	0.0978292	0.491019	0.0581807	-0.543448	-0.284214	0.145009	0.276062	0.534861	0.513833	0.50328	-0.828895	-0.850395	-0.551883	-0.835897	-0.0166597	0.15057	0.521813	-0.346589	0.260254	-0.0475509	-0.243067	0.175802	0.242216	0.00716701	-0.837352	0.322661	-0.122739	-0.0551301	0.454447	-0.745592	-0.149579	-0.547404	-0.0812811	-0.913992
2010	0.547136	0.625925	0.766057	0.748635	0.844558	0.253749	0.185266	0.181455	0.831401	-0.440923	-0.364706	-0.89653	-0.253813	-0.177393	-0.408157	-0.505521	-0.530789	-0.72944	-0.510427	-0.681683	0.691431	-0.766337	0.525335	-0.524339	-0.414361	-0.387975	-0.599539	-0.653345	-0.68645	-0.376934	-0.518627	-0.712428	-0.429133	-0.0445526	-0.378099	-0.515123	-0.608347	-0.669106	-0.74181	-0.178958	-0.720819	0.544666	-0.691154
2011	0.678874	0.573125	0.864524	0.721327	0.640479	-0.0130821	0.258114	0.327277	0.659077	0.571345	0.274808	0.888322	-0.335526	-0.294378	-0.235319	-0.0789178	0.0323049	0.3125	-0.159065	-0.190689	-0.690727	-0.273278	-0.588412	-0.2376	-0.119962	-0.270523	-0.324116	0.53753	-0.341267	0.800783	0.0985735	-0.0418653	0.099048	-0.581532	0.43535	-0.317743	-0.050291	-0.0771853	0.396193	0.293311	-0.18808	0.800343	-0.825797
2012	0.754635	0.911032	0.56084	0.661467	0.58177	0.252852	0.550467	0.858784	0.846567	0.734607	0.194641	0.434426	0.72891	0.415354	0.540665	0.341183	0.311442	0.370747	0.0363872	0.714957	0.895279	0.202953	-0.0713131	0.404357	0.328936	0.218948	0.138362	0.031827	0.447012	-0.370874	0.00427226	0.35771	-0.231021	0.323834	-0.0567333	0.526301	0.134336	0.27904	-0.460437	-0.332745	-0.182251	0.604858	0.641309
2013	0.942018	0.0268222	0.318712	-0.132135	-0.421862	0.548353	0.728916	0.304911	-0.333339	0.176313	0.0224796	0.544644	0.593379	0.582789	0.354518	0.318039	0.126255	-0.0363939	0.304514	0.445635	0.839141	0.613524	0.326097	0.0073663	0.153321	0.0797922	0.593075	-0.326234	0.00185848	0.518638	-0.493653	-0.554101	0.0275756	0.461267	-0.521429	-0.291109	-0.481535	-0.208076	0.692696	-0.215238	-0.167457	-0.834122	-0.581116
2014	0.900457	0.651876	-0.662107	-0.418591	0.541512	0.634122	0.818428	0.671535	-0.512376	-0.238542	0.33387	-0.626022	0.538972	-0.00624278	0.479768	0.161006	0.27833	0.212289	0.222255	0.723496	-0.653117	0.58954	0.488516	0.339347	0.176289	0.258778	0.574514	0.501448	0.0712751	0.43277	0.322014	0.0815648	0.15367	0.567507	-0.0245366	0.433201	0.0865563	-0.300407	0.350998	0.669511	0.2171	-0.890781	0.832217

## Sheet: Figure S6
(A)	'LUX'	'HUN'	'IRL'	'DEU'	'CYP'	'BGR'	'CZE'	'SVN'	'POL'	'MEX'	'JPN'	'ITA'	'GRC'	'LTU'	'SVK'	'GBR'	'BEL'	'EST'	'ROU'	'HRV'	'PRT'	'AUT'	'LVA'	'SWE'	'KOR'	'TUR'	'DNK'	'FIN'	'ESP'	'FRA'	'NLD'	'NOR'	'RUS'	'TWN'	'USA'	'IND'	'CAN'	'BRA'	'IDN'	'AUS'	'MLT'	'CHE'	'CHN'
2005	1.23525	-0.0220404	0.188385	0.986117	0.460409	0.229124	0.13895	0.119487	0.736558	0.801786	0.206241	0.10407	0.00204768	0.776119	0.29374	-0.0282853	0.113596	0.446834	0.0832245	-0.00421698	-0.0889202	0.108799	0.04016	0.154954	0.462062	0.00192924	0.118124	0.0454408	0.222586	0.561942	0.0606738	0.138683	0.279215	0.107195	0.818101	0.557872	0.458353	0.416197	0.2537	0.18791	0.0700602	0.068759	0.454208
2006	-0.0392766	0.286966	0.535329	0.1324	0.0974142	-0.00608251	0.104369	0.160544	0.390262	0.245879	0.775427	0.126397	0.0410258	0.115324	-0.0330449	-0.123253	0.0492827	0.124533	0.284347	0.138654	0.176139	0.201694	0.0510657	0.133856	-0.150115	-0.0509371	0.11547	0.127955	0.134732	0.140474	0.221603	-0.0054882	0.0182898	0.0344996	-0.0304269	0.148737	-0.0293078	0.122081	-0.192417	0.0351213	0.451252	0.049062	-0.0323235
2007	-0.0279434	0.0573074	0.0856928	0.100222	0.212332	0.303776	0.172353	0.0976609	0.0706998	-0.091873	0.535607	0.134232	0.0538552	0.510069	0.249583	0.210266	0.188553	0.0446346	-0.0393543	-0.0175763	0.134239	0.174277	0.0500739	0.108927	-0.199363	0.0384207	0.0306534	0.052851	-0.0106169	-0.0344983	0.0830063	0.0599766	0.0108267	0.0997009	0.0502892	0.173282	0.115147	-0.111914	-0.0375853	0.0432147	0.110239	-0.00810293	-0.175613
2008	-0.111587	0.290836	0.335247	0.0419788	0.201005	0.287998	0.054725	0.0353034	0.0535093	-0.00374677	0.571479	-0.0173392	0.407665	-0.184266	0.143157	-0.0681772	0.129222	0.0335871	0.0556626	-0.0139362	0.046327	-0.0222642	0.0232227	0.0116934	0.0277235	0.0275548	0.0722594	0.0526671	0.311786	0.00954892	0.0745336	-0.360467	-0.112195	0.0085283	0.0500563	0.0553559	0.005543	-0.0218784	0.0342006	-0.176618	0.049834	-0.0447932	-0.170572
2009	0.716702	0.44169	0.824729	0.37452	0.0372152	0.115432	0.245204	0.246884	0.159369	0.154395	0.337335	0.28793	0.0266607	0.550182	0.468705	1.65254	0.243034	0.439002	0.236072	0.150424	-0.137028	0.192316	0.412282	0.622609	1.28696	0.327245	0.102172	0.145211	0.65373	-0.21829	0.12114	-0.372703	-0.134776	0.319451	-0.0200673	-0.0664848	0.195379	-0.274093	-0.411304	0.296748	0.092222	0.251657	-0.336628
2010	1.39169	1.59131	0.861355	1.39596	1.01352	1.40261	1.27824	1.62401	1.42968	1.48083	0.0377293	1.48053	0.949459	1.25101	1.14828	1.46745	1.39949	1.35451	1.18364	1.5389	1.59528	1.17913	1.66907	0.975683	-0.219764	0.605609	1.36278	1.23039	0.539986	1.37382	1.23773	1.84051	0.945844	-1.0096	0.498846	-0.554939	-1.16374	-0.575305	-0.075655	-1.28463	0.631507	-0.294901	0.0693931
2011	1.68695	0.988434	0.548308	1.10271	0.265229	0.60243	0.821078	1.22924	0.311531	0.452724	-0.0266882	0.69837	1.12661	-0.0644406	0.941561	0.974604	1.06482	1.16062	0.65323	0.494513	0.39613	0.839879	0.566217	1.24923	1.33152	1.17926	0.605452	0.857099	0.59495	0.27865	0.11643	0.0407033	0.242788	1.52455	0.618338	0.267345	1.61413	0.156549	0.220769	0.0482204	0.205565	0.317759	0.0595444
2012	0.134709	0.714732	1.05898	-0.0736417	0.740311	0.366952	0.251479	0.23144	0.617025	1.30525	0.208249	-0.0305265	0.647277	1.31798	0.346998	0.0504782	0.3797	0.656011	0.510301	-0.225119	0.0953439	0.572824	0.671152	0.115547	0.356542	0.404986	0.412082	0.106566	-0.103758	0.346625	0.412759	0.469783	0.0698018	0.677847	0.249256	-0.0644842	0.0310178	0.176593	-0.00796318	0.251093	0.666772	-0.160282	-0.107751
2013	1.1863	0.816112	1.03063	0.984671	1.29874	0.966665	1.40453	0.821253	0.998779	0.0126849	0.420109	1.33052	0.774542	-0.00557382	0.71065	0.418679	0.400563	-0.124405	0.597562	1.32503	0.933987	-0.166425	-0.225657	-0.194203	0.316204	0.204164	-0.35453	0.23038	0.499026	0.0528814	0.000220873	-0.665375	0.451598	0.311136	0.103631	1.15233	0.00732399	0.79215	0.467203	0.580686	-0.985693	0.599017	-0.264513
2014	-0.224516	0.670873	0.137418	0.454776	0.83961	0.820266	0.518749	0.421951	0.183539	0.491247	1.72653	0.654256	0.682392	0.441972	0.417002	0.0737141	0.587132	0.218113	0.632977	0.79021	0.703508	0.554714	0.346581	0.257424	0.193435	0.469034	0.7236	0.31394	0.258285	0.551119	0.479799	1.6066	0.790394	0.369741	0.0927326	0.347697	0.626377	1.01908	1.42031	1.51321	0.0913962	0.166186	-0.198593
(B)	'JPN'	'IRL'	'LUX'	'HUN'	'GRC'	'CZE'	'CYP'	'SVN'	'GBR'	'BGR'	'HRV'	'DEU'	'ITA'	'POL'	'ROU'	'PRT'	'BEL'	'SVK'	'ESP'	'LVA'	'NOR'	'EST'	'LTU'	'SWE'	'AUT'	'TUR'	'NLD'	'MEX'	'DNK'	'FIN'	'IDN'	'AUS'	'RUS'	'FRA'	'USA'	'KOR'	'BRA'	'CHE'	'MLT'	'CAN'	'IND'	'TWN'	'CHN'
2005	0.304438	0.0323171	0.119154	-0.0160811	0.188132	0.091918	0.174002	0.131386	0.0172511	0.0398315	0.000943702	0.0357256	0.00416699	0.132048	0.083413	-0.0573471	0.141619	-0.0345308	0.0541374	-0.0101485	-0.0291005	-0.0464194	0.0937068	-0.00367053	-0.00981011	0.00339221	-0.0472882	0.233296	0.0202241	0.0598465	0.0270153	0.131352	-0.148147	-0.0642718	-0.0223345	0.13142	-0.581345	-0.0686053	-0.0300276	-0.116239	-0.0190286	0.0139123	-0.203634
2006	0.658594	0.304437	-0.0957989	0.0757054	0.0284741	-0.0054712	0.0883988	-0.0486173	-0.0687986	-0.0269253	-0.0745802	-0.0510175	-0.0470177	0.012873	0.161447	-0.115633	-0.00693509	-0.0115943	-0.0225362	-0.0142044	-0.0786397	0.0119633	-0.161726	0.0264223	-0.0788844	0.101512	-0.0486446	-0.260188	-0.0400564	0.042861	0.105991	-0.0486366	-0.0290316	-0.074247	0.0258105	-0.247948	0.0649189	-0.0553386	0.104721	-0.0418508	-0.0657581	-0.0188528	-0.188402
2007	0.543432	0.0684365	0.0380312	-0.0274404	0.00724566	0.0552567	0.0182277	0.0578095	-0.120226	0.0709604	-0.0326763	0.0785283	-0.0296401	-0.069518	0.0247538	-0.157735	0.00177797	0.325035	-0.0167788	-0.00810577	0.0955548	-0.0503788	0.115091	0.156089	0.031164	0.0099202	0.0363482	-0.0442416	0.0737686	0.0483628	0.210778	-0.0114143	-0.0727073	-0.069193	0.01641	-0.205232	-0.0434281	0.0159096	-0.0660881	-0.0723554	-0.0851723	-0.071024	-0.217507
2008	1.16506	0.324536	-0.00587048	0.194708	0.0130077	0.0227655	0.114768	0.109931	-0.130509	0.0824693	0.0101801	0.20671	0.179936	-0.0257347	0.133179	0.182034	0.215923	-0.115411	0.0664394	-0.0344171	0.232896	0.0835767	0.253891	0.206468	0.135879	-0.0654288	0.141019	0.006153	0.241303	0.13458	-0.251232	0.129369	-0.0606176	0.09396	-0.0200302	-0.275568	-0.0661093	0.167557	0.00605516	-0.0481046	0.000303306	0.0585582	-0.248958
2009	0.514591	0.134731	-0.0189872	0.00938793	0.228163	-0.00295451	0.247897	0.06685	0.126907	0.0546405	-0.0338817	-0.0118519	0.0462319	0.0194194	-0.0362441	-0.0235343	0.00918022	-0.03749	-0.0852307	-0.0311213	0.0519428	-0.0107441	-0.159954	0.0569095	0.000634952	-0.0339342	0.0228429	-0.0678307	-0.0641743	0.0330397	-0.257047	-0.0726755	-0.112929	-0.090965	0.0828001	-0.195134	-0.11351	0.0842356	-0.0157669	0.101113	-0.0345028	-0.0374514	-0.287091
2010	0.778997	0.0577596	-0.0814982	0.0801343	0.265009	0.0242206	-0.0665118	-0.0021643	-0.136823	-0.0534459	-0.00567426	-0.0328336	-0.0644589	0.0489304	0.153341	0.00337449	-0.0483226	0.0777067	0.348667	0.088295	-0.222177	-0.0639504	-0.36186	-0.0500902	-0.0457564	-0.0619898	-0.0523165	0.14127	0.0175964	0.0362584	-0.24477	-0.0622409	-0.0853569	-0.0521403	0.0248473	0.0618554	-0.0244785	-0.102549	-0.0106063	0.0650514	-0.0501193	0.0142664	-0.363259
2011	-0.0482057	0.556228	0.675967	0.144204	-0.0866381	0.079033	-0.172517	-0.0307051	1.59355	0.0473987	0.163726	-0.0576388	-0.276595	0.0402067	-0.0797262	-0.270091	-0.0948455	0.194327	0.558282	0.26354	-0.455519	0.253812	-0.0893781	0.0609131	0.0383866	0.0114744	-0.092886	0.0889855	-0.314727	-0.293418	-0.46332	0.215988	-0.426532	-0.336731	-0.315138	1.22681	-0.307691	-0.248062	0.0321395	0.107568	-0.208802	0.168832	-0.414513
2012	-0.331417	0.834754	1.37971	1.38116	0.92876	0.952454	0.528982	1.61986	0.749873	1.00179	1.49009	1.15768	1.2083	1.11832	0.524491	1.39029	1.11259	0.774058	0.280735	1.65515	0.699879	1.32487	0.747806	0.881355	1.03728	0.472879	0.867937	0.596812	0.973269	0.79807	-0.189596	-1.33332	0.650547	1.12472	-0.0564365	-0.53141	-0.772929	-0.396435	0.597099	-1.22722	-0.634666	-1.24246	-0.108962
2013	-0.0776262	0.213574	0.728796	0.148051	0.602339	0.123949	-0.0127779	0.0186407	0.48859	-0.0385208	-0.212698	0.0311985	-0.214772	0.0525768	0.197456	-0.035692	-0.000471965	0.15348	0.101847	-0.307563	-0.018594	0.167592	-0.186559	-0.00852915	0.0372898	0.0794272	-0.260553	0.0130438	-0.173276	-0.205657	0.137567	-0.0312168	0.0786659	-0.512956	0.206943	0.0406733	0.00350961	-0.0673353	-0.343161	0.0695545	0.0108049	-0.00835131	-0.0649725
2014	0.0615798	0.812394	0.0882878	0.44704	0.268158	0.0774223	0.561283	0.0125112	-0.0504075	0.098723	-0.331972	0.0829841	-0.104438	0.295063	0.325194	0.0185391	0.00453064	-0.115892	-0.126415	0.10235	0.0895587	0.0238522	0.749545	-0.0401999	0.0389124	0.217422	0.2294	0.13085	0.186704	-0.111454	-0.0845008	-0.113757	-0.113482	0.169205	0.102089	-0.105993	0.0747975	-0.177228	0.300051	-0.0135258	-0.266211	-0.0156495	-0.243044
2015	0.395602	0.585755	1.03815	0.579411	0.39561	1.40214	1.2607	0.686421	0.321285	0.831061	1.19965	0.880493	1.23225	0.700207	0.313354	0.806637	0.211501	0.410671	0.419307	-0.31508	-0.433485	-0.284037	-0.096227	-0.310926	-0.26121	0.131774	0.0401648	-0.152207	-0.352533	0.166619	0.362949	0.547435	0.239486	-0.0286144	-0.0234905	0.100337	0.860585	0.351244	-1.03626	-0.0268151	0.560029	0.0729028	-0.294282
2016	1.46225	0.0399723	-0.321933	0.272721	0.411969	0.298113	0.258692	0.162265	-0.0217541	0.562438	0.409745	0.182809	0.45628	0.0345478	0.398607	0.418775	0.421369	0.183292	0.210484	0.195682	1.61268	0.060163	0.345686	0.173083	0.133117	0.166196	0.14993	0.288596	0.388685	0.117421	1.28734	1.28876	0.578799	0.152101	0.0428479	0.0524627	0.801209	0.0466852	-0.0234374	0.609423	0.0578299	0.228862	-0.211179

[truncated: 4 more sheets: Figure S7, Figure S8, Figure S9, FigureS10]
